# Supplementary material for: Discovery of gene regulatory elements through a new bioinformatics analysis of haploid genetic screens
Source: PLoS One. 2019 Jan 29;14(1):e0198463. doi: 10.1371/journal.pone.0198463 (PMC6350973; doi:10.1371/journal.pone.0198463)
Supplement: S1 File — Ranked lists of bins from the bin-based analyses. Each sheet of the Excel file contains a ranked list of bins determined by either the antisense intronic, upstream, or inactivating insertion enrichment analysis applied to either the WNT positive regulator low stringency or high stringency screen. The screen and type of bin-based analysis is indicated at the top of every sheet. The location of each bin in the human genome, the genes overlapping with the bin, and the FDR-corrected p-values generated by the bin-based analysis are specified. For each bin, the number of antisense intronic insertions, upstream insertions (sum of sense and antisense insertions), or inactivating insertions (sum of sense and antisense insertions for bins overlapping with a 5’UTR, CDS, or 3’UTR, or sense insertions only for bins overlapping exclusively with an intron) found within the bin in unsorted (control) and sorted cells are also indicated. The total number of insertions mapped in the unsorted cells and in the sorted cells are also shown. (XLSX) [file pone.0198463.s004.xlsx]

## Sheet: WNT pos. reg. low str. AS int.
WNT positive regulator low stringency screen antisense intronic insertion enrichment analysis
			Total insertions in unsorted cells	Total insertions in sorted cells
			457917	415420
Genomic location of bin	Overlapping genes	FDR-corrected p-value	Antisense intronic insertions in bin in unsorted cells	Antisense intronic insertions in bin in sorted cells
Chromosome 16, 4271000-4271999bps	TFAP4	2.41096e-07	15	73
Chromosome 16, 4270000-4270999bps	TFAP4	0.693719	14	38
Chromosome 4, 89002000-89002999bps	FAM13A	0.693719	0	11
Chromosome 11, 86330000-86330999bps	C11orf73	0.693719	0	9
Chromosome 10, 25475000-25475999bps	GPR158	0.693719	1	11
Chromosome 12, 49368000-49368999bps	SPATS2	0.693719	2	13
Chromosome 2, 42546000-42546999bps	MTA3	0.693719	12	29
Chromosome 12, 12538000-12538999bps	DUSP16	0.693719	0	8
Chromosome X, 49041000-49041999bps	TFE3	0.693719	7	21
Chromosome 11, 30477000-30477999bps	MPPED2	0.693719	1	10
Chromosome 2, 174842000-174842999bps	CHN1	0.693719	1	10
Chromosome 1, 150366000-150366999bps	RPRD2	0.693719	1	10
Chromosome 3, 114670000-114670999bps	ZBTB20	0.693719	4	15
Chromosome 11, 10390000-10390999bps	CAND1.11	0.693719	0	7
Chromosome 11, 28105000-28105999bps	KIF18A	0.693719	0	7
Chromosome 16, 30786000-30786999bps	ZNF629	0.693719	0	7
Chromosome 1, 44418000-44418999bps	RNF220	0.693719	0	7
Chromosome 11, 82908000-82908999bps	DDIAS	0.693719	0	7
Chromosome 12, 65895000-65895999bps	HMGA2	0.693719	0	7
Chromosome 15, 35508000-35508999bps	DPH6	0.693719	0	7
Chromosome 19, 42252000-42252999bps	ERF	0.693719	14	29
Chromosome 21, 25657000-25657999bps	JAM2	0.693719	1	9
Chromosome 16, 73037000-73037999bps	ZFHX3	0.693719	1	9
Chromosome 20, 37808000-37808999bps	CTNNBL1	0.693719	1	9
Chromosome 6, 42450000-42450999bps	TRERF1	0.693719	5	16
Chromosome 7, 39201000-39201999bps	POU6F2	0.693719	17	32
Chromosome 17, 59166000-59166999bps	PRR11	0.693719	6	17
Chromosome 15, 78568000-78568999bps	CHRNA5	0.693719	0	6
Chromosome 3, 71352000-71352999bps	FOXP1	0.693719	0	6
Chromosome 2, 96548000-96548999bps	ARID5A	0.693719	0	6
Chromosome 3, 159070000-159070999bps	IQCJ-SCHIP1, IQCJ	0.693719	0	6
Chromosome 4, 107855000-107855999bps	SGMS2	0.693719	0	6
Chromosome 11, 85046000-85046999bps	DLG2	0.693719	0	6
Chromosome 11, 128581000-128581999bps	ETS1	0.693719	0	6
Chromosome 3, 183698000-183698999bps	YEATS2	0.693719	0	6
Chromosome 22, 38793000-38793999bps	DNAL4	0.693719	0	6
Chromosome 7, 29987000-29987999bps	SCRN1	0.693719	0	6
Chromosome 9, 17444000-17444999bps	CNTLN	0.693719	0	6
Chromosome 17, 59787000-59787999bps	VMP1	0.693719	0	6
Chromosome X, 11562000-11562999bps	ARHGAP6	0.693719	0	6
Chromosome 15, 57609000-57609999bps	MYZAP, GCOM1	0.693719	0	6
Chromosome 11, 65899000-65899999bps	FOSL1	0.693719	2	10
Chromosome 17, 35081000-35081999bps	RAD51L3-RFFL, RFFL	0.693719	2	10
Chromosome 17, 61766000-61766999bps	BRIP1	0.693719	2	10
Chromosome 2, 218218000-218218999bps	ARPC2	0.693719	2	10
Chromosome 5, 141001000-141001999bps	PCDHA11, PCDHA10, PCDHA1, PCDHA6, PCDHA9, PCDHA5, PCDHA13, PCDHA12, PCDHA7, PCDHA2, PCDHA8, PCDHA4, PCDHA3, PCDHAC1, PCDHAC2	0.693719	2	10
Chromosome 2, 85162000-85162999bps	TCF7L1	0.693719	2	10
Chromosome 11, 12826000-12826999bps	TEAD1	0.693719	1	8
Chromosome 12, 121807000-121807999bps	SETD1B	0.693719	1	8
Chromosome X, 24629000-24629999bps	PCYT1B	0.693719	1	8
Chromosome 15, 80744000-80744999bps	ABHD17C	0.693719	1	8
Chromosome 10, 33293000-33293999bps	NRP1	0.693719	11	23
Chromosome 1, 109091000-109091999bps	TMEM167B	0.693719	4	13
Chromosome 4, 110195000-110195999bps	ELOVL6	0.693719	4	13
Chromosome 8, 64726000-64726999bps	CYP7B1	0.693719	6	16
Chromosome 1, 115991000-115991999bps	SLC22A15	0.693719	9	20
Chromosome 12, 26730000-26730999bps	ITPR2	0.693719	3	11
Chromosome 15, 35507000-35507999bps	DPH6	0.693719	3	11
Chromosome X, 24659000-24659999bps	PCYT1B	0.693719	3	11
Chromosome 3, 77051000-77051999bps	ROBO2	0.693719	3	11
Chromosome 8, 28958000-28958999bps	HMBOX1	0.693719	5	14
Chromosome 1, 72018000-72018999bps	NEGR1	0.693719	5	14
Chromosome 19, 47109000-47109999bps	ZC3H4	0.693719	8	18
Chromosome 16, 51149000-51149999bps	MIR548AI, SALL1	0.693719	2	9
Chromosome 18, 811000-811999bps	YES1	0.693719	2	9
Chromosome 6, 110344000-110344999bps	METTL24	0.693719	2	9
Chromosome 18, 191000-191999bps	USP14	0.693719	2	9
Chromosome 17, 17682000-17682999bps	RAI1	0.693719	2	9
Chromosome 1, 183995000-183995999bps	COLGALT2	0.693719	2	9
Chromosome 10, 86712000-86712999bps	LDB3	0.693719	2	9
Chromosome 5, 90561000-90561999bps	ADGRV1	0.693719	6	15
Chromosome 6, 150713000-150713999bps	PLEKHG1	0.693719	0	5
Chromosome 17, 65531000-65531999bps	AXIN2	0.693719	0	5
Chromosome 3, 61741000-61741999bps	PTPRG	0.693719	0	5
Chromosome 3, 79513000-79513999bps	ROBO1	0.693719	0	5
Chromosome 19, 47257000-47257999bps	CCDC9	0.693719	0	5
Chromosome 12, 93725000-93725999bps	CRADD, LOC101928731	0.693719	0	5
Chromosome 14, 28764000-28764999bps	FOXG1-AS1	0.693719	0	5
Chromosome 14, 73656000-73656999bps	DNAL1	0.693719	0	5
Chromosome 9, 72752000-72752999bps	TMC1	0.693719	0	5
Chromosome 6, 118084000-118084999bps	SLC35F1	0.693719	0	5
Chromosome 22, 40603000-40603999bps	MKL1	0.693719	0	5
Chromosome 8, 81028000-81028999bps	PAG1	0.693719	0	5
Chromosome 4, 38924000-38924999bps	FAM114A1	0.693719	0	5
Chromosome 5, 109769000-109769999bps	MAN2A1	0.693719	0	5
Chromosome 3, 45741000-45741999bps	SACM1L	0.693719	0	5
Chromosome 19, 2579000-2579999bps	GNG7	0.693719	0	5
Chromosome 3, 71055000-71055999bps	FOXP1	0.693719	0	5
Chromosome 6, 20572000-20572999bps	CDKAL1	0.693719	0	5
Chromosome 8, 62550000-62550999bps	NKAIN3	0.693719	0	5
Chromosome 19, 49454000-49454999bps	ALDH16A1	0.693719	0	5
Chromosome 2, 181528000-181528999bps	ITGA4	0.693719	0	5
Chromosome 19, 47609000-47609999bps	GLTSCR1	0.693719	0	5
Chromosome 1, 91502000-91502999bps	CDC7	0.693719	0	5
Chromosome 1, 219000000-219000999bps	MIR548F3	0.693719	0	5
Chromosome 8, 93537000-93537999bps	LINC00535	0.693719	0	5
Chromosome 7, 73577000-73577999bps	TBL2	0.693719	0	5
Chromosome 2, 218332000-218332999bps	PNKD, CATIP-AS2	0.693719	0	5
Chromosome 4, 94452000-94452999bps	PDLIM5	0.693719	0	5
Chromosome 2, 115734000-115734999bps	DPP10	0.693719	0	5
Chromosome 16, 51307000-51307999bps	MIR548AI	0.693719	0	5
Chromosome 1, 54763000-54763999bps	PARS2	0.693719	0	5
Chromosome 12, 116120000-116120999bps	MED13L	0.693719	0	5
Chromosome 2, 66692000-66692999bps	LOC100507073	0.693719	0	5
Chromosome X, 111086000-111086999bps	PAK3	0.693719	0	5
Chromosome 3, 152316000-152316999bps	MBNL1	0.693719	0	5
Chromosome 4, 153486000-153486999bps	KIAA0922	0.693719	0	5
Chromosome 15, 76234000-76234999bps	ETFA	0.693719	0	5
Chromosome 20, 8176000-8176999bps	PLCB1	0.693719	0	5
Chromosome 17, 5289000-5289999bps	RABEP1	0.693719	0	5
Chromosome 20, 62954000-62954999bps	SLC17A9	0.693719	0	5
Chromosome 3, 11717000-11717999bps	VGLL4	0.693719	0	5
Chromosome 11, 27452000-27452999bps	LGR4	0.693719	0	5
Chromosome 12, 10365000-10365999bps	LOC101928100	0.693719	0	5
Chromosome X, 153819000-153819999bps	PDZD4	0.693719	0	5
Chromosome 9, 10318000-10318999bps	PTPRD	0.693719	0	5
Chromosome 4, 107857000-107857999bps	SGMS2	0.693719	0	5
Chromosome 7, 7772000-7772999bps	UMAD1	0.693719	0	5
Chromosome 6, 162609000-162609999bps	PARK2	0.693719	4	12
Chromosome 4, 168919000-168919999bps	PALLD	0.693719	4	12
Chromosome X, 136678000-136678999bps	ARHGEF6	0.693719	4	12
Chromosome 4, 42453000-42453999bps	ATP8A1	0.693719	4	12
Chromosome 8, 28920000-28920999bps	HMBOX1	0.693719	1	7
Chromosome 4, 16599000-16599999bps	LDB2	0.693719	1	7
Chromosome 2, 126657000-126657999bps	GYPC	0.693719	1	7
Chromosome 10, 66891000-66891999bps	CTNNA3	0.693719	1	7
Chromosome 7, 73520000-73520999bps	BAZ1B	0.693719	1	7
Chromosome 6, 162611000-162611999bps	PARK2	0.693719	1	7
Chromosome 10, 20248000-20248999bps	PLXDC2	0.693719	1	7
Chromosome X, 40147000-40147999bps	BCOR	0.693719	1	7
Chromosome 11, 96112000-96112999bps	MAML2	0.693719	1	7
Chromosome 6, 144651000-144651999bps	UTRN	0.693719	1	7
Chromosome 15, 68819000-68819999bps	ANP32A	0.693719	18	30
Chromosome 3, 52277000-52277999bps	WDR82	0.693719	11	21
Chromosome 12, 122873000-122873999bps	VPS37B	0.693719	5	13
Chromosome 3, 49165000-49165999bps	CCDC71	0.693719	3	10
Chromosome 13, 25838000-25838999bps	ATP8A2	0.693719	3	10
Chromosome 13, 93318000-93318999bps	GPC6	0.693719	3	10
Chromosome 8, 81824000-81824999bps	SNX16	0.693719	3	10
Chromosome 15, 75203000-75203999bps	C15orf39	0.693719	3	10
Chromosome 22, 17639000-17639999bps	BCL2L13	0.693719	3	10
Chromosome 10, 58349000-58349999bps	UBE2D1	0.693719	8	17
Chromosome 10, 49522000-49522999bps	ERCC6, ERCC6-PGBD3, PGBD3	0.693719	6	14
Chromosome 4, 20331000-20331999bps	SLIT2	0.693719	6	14
Chromosome 15, 40093000-40093999bps	BMF	0.693719	6	14
Chromosome 3, 169660000-169660999bps	MECOM	0.693719	2	8
Chromosome 8, 22442000-22442999bps	PPP3CC	0.693719	2	8
Chromosome 4, 176001000-176001999bps	GPM6A	0.693719	2	8
Chromosome 1, 44406000-44406999bps	RNF220	0.693719	2	8
Chromosome 12, 100954000-100954999bps	ANO4	0.693719	2	8
Chromosome 2, 174836000-174836999bps	CHN1	0.693719	2	8
Chromosome 15, 72228000-72228999bps	PKM	0.693719	2	8
Chromosome 5, 134759000-134759999bps	DDX46	0.693719	2	8
Chromosome 10, 61987000-61987999bps	ARID5B	0.693719	2	8
Chromosome 19, 1862000-1862999bps	KLF16	0.693719	2	8
Chromosome X, 123467000-123467999bps	GRIA3	0.693719	10	19
Chromosome 17, 29176000-29176999bps	MYO18A	0.693719	4	11
Chromosome 6, 107290000-107290999bps	PDSS2	0.693719	4	11
Chromosome 11, 47641000-47641999bps	MTCH2	0.693719	4	11
Chromosome 4, 177441000-177441999bps	AGA	0.693719	4	11
Chromosome 16, 73053000-73053999bps	ZFHX3	0.693719	8	16
Chromosome 3, 169661000-169661999bps	MECOM	0.693719	5	12
Chromosome 2, 179561000-179561999bps	ZNF385B	0.693719	5	12
Chromosome 15, 83510000-83510999bps	SH3GL3	0.693719	5	12
Chromosome 9, 6952000-6952999bps	KDM4C	0.693719	1	6
Chromosome 1, 98674000-98674999bps	SNX7	0.693719	1	6
Chromosome 22, 50136000-50136999bps	MOV10L1	0.693719	1	6
Chromosome 8, 123417000-123417999bps	WDYHV1	0.693719	1	6
Chromosome 10, 92251000-92251999bps	CPEB3	0.693719	1	6
Chromosome 5, 150358000-150358999bps	TCOF1	0.693719	1	6
Chromosome 14, 37303000-37303999bps	MIPOL1	0.693719	1	6
Chromosome X, 155263000-155263999bps	RAB39B	0.693719	1	6
Chromosome 6, 64509000-64509999bps	EYS	0.693719	1	6
Chromosome 10, 126124000-126124999bps	ADAM12	0.693719	1	6
Chromosome 15, 49040000-49040999bps	SECISBP2L	0.693719	1	6
Chromosome 8, 97645000-97645999bps	MTDH	0.693719	1	6
Chromosome 18, 12883000-12883999bps	PTPN2	0.693719	1	6
Chromosome 6, 53828000-53828999bps	LRRC1	0.693719	1	6
Chromosome 6, 123629000-123629999bps	TRDN	0.693719	1	6
Chromosome 12, 1474000-1474999bps	ERC1	0.693719	1	6
Chromosome 7, 96218000-96218999bps	SLC25A13	0.693719	1	6
Chromosome 5, 100855000-100855999bps	ST8SIA4	0.693719	1	6
Chromosome 17, 40064000-40064999bps	THRA	0.693719	1	6
Chromosome X, 29787000-29787999bps	IL1RAPL1	0.693719	1	6
Chromosome X, 29108000-29108999bps	IL1RAPL1	0.693719	1	6
Chromosome 2, 207094000-207094999bps	KLF7	0.693719	1	6
Chromosome 9, 125655000-125655999bps	MAPKAP1	0.693719	1	6
Chromosome 15, 92905000-92905999bps	CHD2	0.693719	1	6
Chromosome 3, 179190000-179190999bps	PIK3CA	0.693719	1	6
Chromosome 3, 133660000-133660999bps	TOPBP1	0.693719	1	6
Chromosome 1, 47228000-47228999bps	TAL1	0.693719	1	6
Chromosome 3, 40108000-40108999bps	MYRIP	0.693719	1	6
Chromosome 7, 125336000-125336999bps	LOC101928283	0.693719	1	6
Chromosome 21, 25640000-25640999bps	JAM2	0.693719	0	4
Chromosome 6, 105346000-105346999bps	PREP	0.693719	0	4
Chromosome 14, 72927000-72927999bps	DCAF4	0.693719	0	4
Chromosome 2, 170203000-170203999bps	MYO3B	0.693719	0	4
Chromosome 3, 33139000-33139999bps	CRTAP	0.693719	0	4
Chromosome 19, 34406000-34406999bps	PDCD2L	0.693719	0	4
Chromosome 5, 161961000-161961999bps	LINC01202	0.693719	0	4
Chromosome 8, 51385000-51385999bps	PXDNL	0.693719	0	4
Chromosome 15, 78150000-78150999bps	IDH3A	0.693719	0	4
Chromosome 5, 72154000-72154999bps	MAP1B	0.693719	0	4
Chromosome 2, 38601000-38601999bps	HNRNPLL	0.693719	0	4
Chromosome 11, 24514000-24514999bps	LUZP2	0.693719	0	4
Chromosome 8, 64207000-64207999bps	LOC102724623	0.693719	0	4
Chromosome 6, 88638000-88638999bps	RNGTT	0.693719	0	4
Chromosome 5, 16897000-16897999bps	MYO10	0.693719	0	4
Chromosome 5, 90740000-90740999bps	ADGRV1	0.693719	0	4
Chromosome 15, 90406000-90406999bps	IQGAP1	0.693719	0	4
Chromosome 16, 87387000-87387999bps	FBXO31	0.693719	0	4
Chromosome 19, 48809000-48809999bps	BCAT2	0.693719	0	4
Chromosome 8, 92067000-92067999bps	RUNX1T1	0.693719	0	4
Chromosome 1, 202143000-202143999bps	ARL8A	0.693719	0	4
Chromosome 20, 2978000-2978999bps	PTPRA	0.693719	0	4
Chromosome 13, 66556000-66556999bps	PCDH9	0.693719	0	4
Chromosome 7, 14273000-14273999bps	DGKB	0.693719	0	4
Chromosome X, 149892000-149892999bps	MAGEA8-AS1	0.693719	0	4
Chromosome 1, 15759000-15759999bps	FBLIM1	0.693719	0	4
Chromosome 3, 60289000-60289999bps	FHIT	0.693719	0	4
Chromosome 3, 17972000-17972999bps	LOC339862	0.693719	0	4
Chromosome 1, 71854000-71854999bps	NEGR1	0.693719	0	4
Chromosome 7, 101155000-101155999bps	AP1S1	0.693719	0	4
Chromosome 6, 90218000-90218999bps	BACH2	0.693719	0	4
Chromosome 17, 1763000-1763999bps	SERPINF1	0.693719	0	4
Chromosome 11, 76520000-76520999bps	EMSY	0.693719	0	4
Chromosome X, 133970000-133970999bps	GPC3	0.693719	0	4
Chromosome 9, 128409000-128409999bps	MIR1268A	0.693719	0	4
Chromosome 3, 173901000-173901999bps	NLGN1	0.693719	0	4
Chromosome 17, 45047000-45047999bps	DCAKD	0.693719	0	4
Chromosome 2, 133437000-133437999bps	NCKAP5	0.693719	0	4
Chromosome X, 48927000-48927999bps	OTUD5	0.693719	0	4
Chromosome 8, 43142000-43142999bps	HGSNAT	0.693719	0	4
Chromosome 10, 94053000-94053999bps	PLCE1	0.693719	0	4
Chromosome 13, 39386000-39386999bps	LHFP	0.693719	0	4
Chromosome 15, 49636000-49636999bps	DTWD1	0.693719	0	4
Chromosome 2, 143608000-143608999bps	ARHGAP15	0.693719	0	4
Chromosome 12, 79338000-79338999bps	SYT1	0.693719	0	4
Chromosome 7, 117783000-117783999bps	CTTNBP2	0.693719	0	4
Chromosome 6, 4022000-4022999bps	PRPF4B	0.693719	0	4
Chromosome 7, 42152000-42152999bps	GLI3	0.693719	0	4
Chromosome X, 119400000-119400999bps	SLC25A43	0.693719	0	4
Chromosome 1, 12615000-12615999bps	DHRS3	0.693719	0	4
Chromosome 1, 67836000-67836999bps	GNG12-AS1	0.693719	0	4
Chromosome 5, 103561000-103561999bps	NUDT12	0.693719	0	4
Chromosome 17, 19238000-19238999bps	EPN2	0.693719	0	4
Chromosome 17, 16218000-16218999bps	PIGL	0.693719	0	4
Chromosome 10, 76892000-76892999bps	KCNMA1, KCNMA1-AS1	0.693719	0	4
Chromosome 13, 94879000-94879999bps	LOC101927284	0.693719	0	4
Chromosome 2, 133335000-133335999bps	NCKAP5	0.693719	0	4
Chromosome 7, 30358000-30358999bps	ZNRF2	0.693719	0	4
Chromosome 5, 72306000-72306999bps	MRPS27	0.693719	0	4
Chromosome 4, 25313000-25313999bps	ZCCHC4	0.693719	0	4
Chromosome 6, 129696000-129696999bps	ARHGAP18	0.693719	0	4
Chromosome 20, 58490000-58490999bps	APCDD1L	0.693719	0	4
Chromosome 11, 22803000-22803999bps	GAS2	0.693719	0	4
Chromosome 1, 7680000-7680999bps	CAMTA1	0.693719	0	4
Chromosome 11, 130313000-130313999bps	ZBTB44	0.693719	0	4
Chromosome 15, 57199000-57199999bps	TCF12	0.693719	0	4
Chromosome 7, 82264000-82264999bps	CACNA2D1	0.693719	0	4
Chromosome 4, 26369000-26369999bps	RBPJ	0.693719	0	4
Chromosome 4, 127733000-127733999bps	SLC25A31	0.693719	0	4
Chromosome 2, 121756000-121756999bps	TSN	0.693719	0	4
Chromosome 17, 66354000-66354999bps	PRKCA	0.693719	0	4
Chromosome 3, 50853000-50853999bps	DOCK3	0.693719	0	4
Chromosome 18, 48930000-48930999bps	SMAD7	0.693719	0	4
Chromosome 4, 40584000-40584999bps	RBM47	0.693719	0	4
Chromosome 15, 74616000-74616999bps	CLK3	0.693719	0	4
Chromosome X, 70467000-70467999bps	DLG3	0.693719	0	4
Chromosome 19, 4399000-4399999bps	SH3GL1	0.693719	0	4
Chromosome 6, 681000-681999bps	EXOC2	0.693719	0	4
Chromosome 12, 79335000-79335999bps	SYT1	0.693719	0	4
Chromosome 10, 125156000-125156999bps	CTBP2	0.693719	0	4
Chromosome 2, 197011000-197011999bps	ANKRD44	0.693719	0	4
Chromosome 2, 105077000-105077999bps	MRPS9	0.693719	0	4
Chromosome 14, 63932000-63932999bps	SYNE2	0.693719	0	4
Chromosome 2, 114954000-114954999bps	DPP10	0.693719	0	4
Chromosome 12, 14395000-14395999bps	ATF7IP	0.693719	0	4
Chromosome 5, 24643000-24643999bps	CDH10	0.693719	0	4
Chromosome 2, 25877000-25877999bps	ASXL2	0.693719	0	4
Chromosome 20, 17505000-17505999bps	BFSP1	0.693719	0	4
Chromosome 15, 84750000-84750999bps	ZNF592	0.693719	0	4
Chromosome 22, 27965000-27965999bps	TTC28-AS1	0.693719	0	4
Chromosome 6, 1833000-1833999bps	GMDS	0.693719	0	4
Chromosome 2, 140823000-140823999bps	LRP1B	0.693719	0	4
Chromosome 8, 50452000-50452999bps	SNTG1	0.693719	0	4
Chromosome 11, 86377000-86377999bps	CCDC81	0.693719	0	4
Chromosome 6, 27140000-27140999bps	HIST1H2BK	0.693719	0	4
Chromosome 3, 114707000-114707999bps	ZBTB20	0.693719	0	4
Chromosome 8, 30726000-30726999bps	GSR	0.693719	0	4
Chromosome 13, 25600000-25600999bps	ATP8A2	0.693719	0	4
Chromosome 11, 85181000-85181999bps	DLG2	0.693719	0	4
Chromosome 3, 181700000-181700999bps	SOX2-OT	0.693719	0	4
Chromosome X, 13837000-13837999bps	GPM6B	0.693719	0	4
Chromosome 10, 104337000-104337999bps	ITPRIP	0.693719	0	4
Chromosome 1, 53325000-53325999bps	LRP8	0.693719	0	4
Chromosome 11, 41113000-41113999bps	LRRC4C	0.693719	0	4
Chromosome 20, 58656000-58656999bps	STX16, STX16-NPEPL1	0.693719	0	4
Chromosome 11, 70142000-70142999bps	ANO1	0.693719	0	4
Chromosome 7, 82275000-82275999bps	CACNA2D1	0.693719	0	4
Chromosome 12, 122406000-122406999bps	CLIP1	0.693719	0	4
Chromosome 19, 11091000-11091999bps	LDLR	0.693719	0	4
Chromosome 3, 67576000-67576999bps	SUCLG2	0.693719	0	4
Chromosome 20, 58982000-58982999bps	NELFCD	0.693719	0	4
Chromosome 19, 18118000-18118999bps	MAST3	0.693719	0	4
Chromosome X, 9928000-9928999bps	SHROOM2	0.693719	0	4
Chromosome 5, 168991000-168991999bps	SLIT3	0.693719	0	4
Chromosome 22, 20436000-20436999bps	SCARF2	0.693719	0	4
Chromosome 13, 43041000-43041999bps	DNAJC15	0.693719	0	4
Chromosome 9, 10276000-10276999bps	PTPRD	0.693719	0	4
Chromosome 16, 4097000-4097999bps	ADCY9	0.693719	0	4
Chromosome 10, 118731000-118731999bps	CACUL1	0.693719	0	4
Chromosome 20, 17727000-17727999bps	BANF2	0.693719	0	4
Chromosome 4, 163562000-163562999bps	MARCH1	0.693719	0	4
Chromosome 5, 169045000-169045999bps	SLIT3	0.693719	0	4
Chromosome 3, 169659000-169659999bps	MECOM	0.693719	3	9
Chromosome 7, 131012000-131012999bps	LINC-PINT	0.693719	3	9
Chromosome 5, 73655000-73655999bps	ARHGEF28	0.693719	3	9
Chromosome 3, 6770000-6770999bps	GRM7-AS3	0.693719	3	9
Chromosome 1, 205313000-205313999bps	NUAK2	0.693719	3	9
Chromosome 19, 35070000-35070999bps	HPN-AS1	0.693719	3	9
Chromosome 6, 53839000-53839999bps	LRRC1	0.693719	3	9
Chromosome 20, 59031000-59031999bps	SLMO2-ATP5E, ATP5E	0.693719	3	9
Chromosome 16, 21609000-21609999bps	METTL9	0.693719	3	9
Chromosome 9, 137417000-137417999bps	EXD3	0.693719	3	9
Chromosome 1, 150322000-150322999bps	PRPF3	0.693719	3	9
Chromosome 12, 93741000-93741999bps	CRADD	0.693719	14	23
Chromosome 5, 154754000-154754999bps	LARP1	0.693719	6	13
Chromosome 17, 44065000-44065999bps	LSM12	0.693719	6	13
Chromosome 4, 42454000-42454999bps	ATP8A1	0.693719	7	14
Chromosome 17, 64210000-64210999bps	TEX2	0.693719	7	14
Chromosome 1, 156750000-156750999bps	HDGF	0.693719	7	14
Chromosome 3, 89112000-89112999bps	EPHA3	0.693719	7	14
Chromosome 6, 162625000-162625999bps	PARK2	0.693719	4	10
Chromosome 17, 63168000-63168999bps	TANC2	0.693719	4	10
Chromosome 10, 25562000-25562999bps	GPR158	0.693719	4	10
Chromosome 6, 144658000-144658999bps	UTRN	0.693719	4	10
Chromosome 9, 72676000-72676999bps	TMC1	0.693719	4	10
Chromosome 12, 64638000-64638999bps	RASSF3	0.693719	4	10
Chromosome X, 113136000-113136999bps	LOC101928437	0.693719	4	10
Chromosome 4, 41432000-41432999bps	LIMCH1	0.693719	4	10
Chromosome 21, 42924000-42924999bps	ERVH48-1	0.693719	4	10
Chromosome X, 29664000-29664999bps	IL1RAPL1	0.693719	2	7
Chromosome 8, 51389000-51389999bps	PXDNL	0.693719	2	7
Chromosome 18, 49096000-49096999bps	DYM	0.693719	2	7
Chromosome 7, 131384000-131384999bps	MKLN1	0.693719	2	7
Chromosome 22, 20081000-20081999bps	DGCR8	0.693719	2	7
Chromosome 9, 70613000-70613999bps	TRPM3	0.693719	2	7
Chromosome 10, 25476000-25476999bps	GPR158	0.693719	2	7
Chromosome 7, 83146000-83146999bps	PCLO	0.693719	2	7
Chromosome 17, 81832000-81832999bps	FAM195B	0.693719	2	7
Chromosome 17, 27574000-27574999bps	KSR1	0.693719	2	7
Chromosome 1, 52900000-52900999bps	ECHDC2	0.693719	2	7
Chromosome 20, 38963000-38963999bps	DHX35	0.693719	2	7
Chromosome 6, 130128000-130128999bps	L3MBTL3	0.693719	2	7
Chromosome 19, 1847000-1847999bps	REXO1	0.693719	2	7
Chromosome 15, 60804000-60804999bps	RORA	0.693719	2	7
Chromosome 17, 68599000-68599999bps	FAM20A	0.693719	2	7
Chromosome 7, 81667000-81667999bps	LOC100128317	0.693719	2	7
Chromosome 11, 46977000-46977999bps	C11orf49	0.693719	2	7
Chromosome 6, 36887000-36887999bps	C6orf89	0.693719	2	7
Chromosome 7, 80624000-80624999bps	CD36	0.693719	2	7
Chromosome 2, 25089000-25089999bps	EFR3B	0.693719	2	7
Chromosome 1, 1777000-1777999bps	NADK	0.693719	2	7
Chromosome 4, 7862000-7862999bps	AFAP1	0.693719	2	7
Chromosome 14, 103015000-103015999bps	CDC42BPB	0.693719	2	7
Chromosome 12, 28462000-28462999bps	CCDC91	0.693719	2	7
Chromosome 10, 101000000-101000999bps	LZTS2	0.693719	2	7
Chromosome 5, 144274000-144274999bps	KCTD16	0.693719	2	7
Chromosome 4, 93118000-93118999bps	GRID2	0.693719	2	7
Chromosome 3, 85934000-85934999bps	CADM2	0.693719	8	15
Chromosome 20, 57263000-57263999bps	BMP7	0.693719	8	15
Chromosome X, 24657000-24657999bps	PCYT1B, PCYT1B-AS1	0.693719	8	15
Chromosome 1, 225372000-225372999bps	DNAH14	0.693719	8	15
Chromosome 2, 30604000-30604999bps	LCLAT1	0.693719	5	11
Chromosome 7, 27911000-27911999bps	JAZF1	0.693719	5	11
Chromosome 15, 36754000-36754999bps	C15orf41	0.693719	5	11
Chromosome 4, 25806000-25806999bps	SEL1L3	0.693719	5	11
Chromosome 22, 28154000-28154999bps	TTC28	0.693719	9	16
Chromosome 14, 99244000-99244999bps	BCL11B	0.693719	9	16
Chromosome 7, 129909000-129909999bps	UBE2H	0.693719	16	24
Chromosome X, 45850000-45850999bps	LOC401585	0.693719	16	24
Chromosome 10, 33291000-33291999bps	NRP1	0.693719	10	17
Chromosome 20, 58497000-58497999bps	APCDD1L	0.693719	26	35
Chromosome 11, 47992000-47992999bps	PTPRJ	0.693719	6	12
Chromosome 18, 21259000-21259999bps	GREB1L	0.693719	6	12
Chromosome 1, 115990000-115990999bps	SLC22A15	0.693719	6	12
Chromosome 22, 30035000-30035999bps	HORMAD2-AS1	0.693719	18	26
Chromosome 2, 42545000-42545999bps	MTA3	0.693719	18	26
Chromosome X, 11565000-11565999bps	ARHGAP6	0.693719	11	18
Chromosome 14, 102169000-102169999bps	WDR20	0.693719	11	18
Chromosome 15, 71362000-71362999bps	THSD4	0.693719	11	18
Chromosome 2, 50118000-50118999bps	NRXN1	0.693719	3	8
Chromosome 21, 43729000-43729999bps	PDXK	0.693719	3	8
Chromosome X, 24694000-24694999bps	POLA1	0.693719	3	8
Chromosome 2, 178906000-178906999bps	CCDC141	0.693719	3	8
Chromosome 2, 58043000-58043999bps	VRK2	0.693719	3	8
Chromosome 12, 120086000-120086999bps	CCDC64	0.693719	3	8
Chromosome 1, 35637000-35637999bps	PSMB2	0.693719	3	8
Chromosome 17, 35088000-35088999bps	RAD51L3-RFFL, RFFL	0.693719	3	8
Chromosome 2, 50448000-50448999bps	NRXN1	0.693719	3	8
Chromosome 8, 104246000-104246999bps	RIMS2	0.693719	3	8
Chromosome 6, 162583000-162583999bps	PARK2	0.693719	3	8
Chromosome 5, 9495000-9495999bps	SEMA5A	0.693719	3	8
Chromosome 17, 77321000-77321999bps	SEPT9	0.693719	3	8
Chromosome 3, 114648000-114648999bps	ZBTB20	0.693719	3	8
Chromosome 15, 82184000-82184999bps	EFTUD1	0.693719	3	8
Chromosome 10, 33273000-33273999bps	NRP1	0.693719	3	8
Chromosome 3, 63951000-63951999bps	ATXN7	0.693719	3	8
Chromosome 1, 215568000-215568999bps	KCTD3	0.693719	3	8
Chromosome 22, 28249000-28249999bps	TTC28	0.693719	3	8
Chromosome 8, 3236000-3236999bps	CSMD1	0.693719	3	8
Chromosome 10, 61412000-61412999bps	TMEM26	0.693719	3	8
Chromosome 18, 62375000-62375999bps	TNFRSF11A	0.693719	3	8
Chromosome X, 21850000-21850999bps	MBTPS2	0.693719	3	8
Chromosome 9, 18606000-18606999bps	ADAMTSL1	0.693719	3	8
Chromosome 17, 44096000-44096999bps	HDAC5	0.693719	3	8
Chromosome 7, 117766000-117766999bps	CTTNBP2	0.693719	3	8
Chromosome 3, 114700000-114700999bps	ZBTB20	0.693719	3	8
Chromosome 16, 53211000-53211999bps	CHD9	0.693719	1	5
Chromosome X, 154369000-154369999bps	FLNA	0.693719	1	5
Chromosome 6, 21187000-21187999bps	CDKAL1	0.693719	1	5
Chromosome 4, 51845000-51845999bps	DCUN1D4	0.693719	1	5
Chromosome 7, 47327000-47327999bps	TNS3	0.693719	1	5
Chromosome 10, 32377000-32377999bps	EPC1	0.693719	1	5
Chromosome 15, 25686000-25686999bps	ATP10A	0.693719	1	5
Chromosome 12, 24551000-24551999bps	SOX5	0.693719	1	5
Chromosome 15, 74546000-74546999bps	ARID3B	0.693719	1	5
Chromosome 10, 121541000-121541999bps	FGFR2	0.693719	1	5
Chromosome X, 19722000-19722999bps	SH3KBP1	0.693719	1	5
Chromosome 3, 12300000-12300999bps	PPARG	0.693719	1	5
Chromosome 18, 21361000-21361999bps	GREB1L	0.693719	1	5
Chromosome 22, 19881000-19881999bps	TXNRD2	0.693719	1	5
Chromosome 1, 99292000-99292999bps	PLPPR4	0.693719	1	5
Chromosome 19, 41351000-41351999bps	TGFB1	0.693719	1	5
Chromosome 18, 36481000-36481999bps	FHOD3	0.693719	1	5
Chromosome 15, 31365000-31365999bps	KLF13	0.693719	1	5
Chromosome 6, 144662000-144662999bps	UTRN	0.693719	1	5
Chromosome 10, 65931000-65931999bps	CTNNA3	0.693719	1	5
Chromosome 1, 219020000-219020999bps	MIR548F3	0.693719	1	5
Chromosome 17, 2854000-2854999bps	RAP1GAP2	0.693719	1	5
Chromosome 11, 12842000-12842999bps	TEAD1	0.693719	1	5
Chromosome 17, 67446000-67446999bps	PITPNC1	0.693719	1	5
Chromosome 19, 14382000-14382999bps	ADGRE5	0.693719	1	5
Chromosome 9, 8411000-8411999bps	PTPRD	0.693719	1	5
Chromosome 1, 56566000-56566999bps	PLPP3	0.693719	1	5
Chromosome X, 29040000-29040999bps	IL1RAPL1	0.693719	1	5
Chromosome 16, 54049000-54049999bps	FTO	0.693719	1	5
Chromosome 1, 53950000-53950999bps	LRRC42	0.693719	1	5
Chromosome 7, 80630000-80630999bps	CD36	0.693719	1	5
Chromosome 1, 21117000-21117999bps	EIF4G3	0.693719	1	5
Chromosome 1, 147567000-147567999bps	BCL9	0.693719	1	5
Chromosome 1, 183994000-183994999bps	COLGALT2	0.693719	1	5
Chromosome 4, 61741000-61741999bps	ADGRL3	0.693719	1	5
Chromosome 3, 114691000-114691999bps	ZBTB20	0.693719	1	5
Chromosome 21, 18570000-18570999bps	MIR548XHG	0.693719	1	5
Chromosome 14, 102779000-102779999bps	TRAF3	0.693719	1	5
Chromosome 2, 231365000-231365999bps	ARMC9	0.693719	1	5
Chromosome 15, 36732000-36732999bps	C15orf41	0.693719	1	5
Chromosome 1, 94936000-94936999bps	LOC729970	0.693719	1	5
Chromosome 10, 62038000-62038999bps	ARID5B	0.693719	1	5
Chromosome 3, 173797000-173797999bps	NLGN1	0.693719	1	5
Chromosome 18, 35051000-35051999bps	MAPRE2	0.693719	1	5
Chromosome 15, 60589000-60589999bps	RORA, RORA-AS1	0.693719	1	5
Chromosome 1, 75343000-75343999bps	SLC44A5	0.693719	1	5
Chromosome 14, 71711000-71711999bps	SIPA1L1	0.693719	1	5
Chromosome 19, 38312000-38312999bps	YIF1B	0.693719	1	5
Chromosome 3, 78908000-78908999bps	ROBO1	0.693719	1	5
Chromosome 11, 34897000-34897999bps	APIP	0.693719	1	5
Chromosome X, 29499000-29499999bps	IL1RAPL1	0.693719	1	5
Chromosome 12, 79295000-79295999bps	SYT1	0.693719	1	5
Chromosome 12, 53078000-53078999bps	SPRYD3	0.693719	1	5
Chromosome 5, 80069000-80069999bps	THBS4, CTD-2201I18.1	0.693719	1	5
Chromosome 19, 38544000-38544999bps	RYR1	0.693719	1	5
Chromosome 7, 155460000-155460999bps	EN2	0.693719	1	5
Chromosome 16, 72588000-72588999bps	LINC01572	0.693719	1	5
Chromosome 3, 124826000-124826999bps	ITGB5	0.693719	1	5
Chromosome 11, 85165000-85165999bps	DLG2	0.693719	1	5
Chromosome 12, 948000-948999bps	RAD52	0.693719	1	5
Chromosome 15, 71373000-71373999bps	THSD4	0.693719	1	5
Chromosome 13, 106529000-106529999bps	EFNB2	0.693719	1	5
Chromosome 10, 15167000-15167999bps	NMT2	0.693719	1	5
Chromosome 12, 27245000-27245999bps	STK38L	0.693719	1	5
Chromosome 6, 26474000-26474999bps	BTN2A1, LOC285819	0.693719	1	5
Chromosome 14, 71961000-71961999bps	RGS6	0.693719	1	5
Chromosome X, 129512000-129512999bps	SMARCA1	0.693719	1	5
Chromosome 12, 85281000-85281999bps	ALX1	0.693719	1	5
Chromosome 20, 33719000-33719999bps	PXMP4	0.693719	1	5
Chromosome 9, 38018000-38018999bps	SHB	0.693719	1	5
Chromosome 3, 120678000-120678999bps	HGD	0.693719	1	5
Chromosome 15, 85381000-85381999bps	AKAP13	0.693719	1	5
Chromosome 15, 58063000-58063999bps	ALDH1A2	0.693719	1	5
Chromosome 1, 40710000-40710999bps	NFYC	0.693719	7	13
Chromosome 3, 85936000-85936999bps	CADM2	0.693719	7	13
Chromosome 16, 67563000-67563999bps	CTCF	0.693719	7	13
Chromosome 15, 57615000-57615999bps	MYZAP, GCOM1	0.693719	7	13
Chromosome 7, 47332000-47332999bps	TNS3	0.693719	8	14
Chromosome X, 29880000-29880999bps	IL1RAPL1	0.693719	8	14
Chromosome 19, 32346000-32346999bps	ZNF507	0.693719	8	14
Chromosome 11, 128583000-128583999bps	ETS1	0.693719	4	9
Chromosome 7, 93475000-93475999bps	CALCR	0.693719	4	9
Chromosome 7, 156723000-156723999bps	LMBR1	0.693719	4	9
Chromosome 14, 37305000-37305999bps	MIPOL1	0.693719	4	9
Chromosome 18, 58102000-58102999bps	NEDD4L	0.693719	4	9
Chromosome 11, 67197000-67197999bps	KDM2A	0.693719	4	9
Chromosome 15, 84715000-84715999bps	SEC11A	0.693719	4	9
Chromosome X, 29109000-29109999bps	IL1RAPL1	0.693719	4	9
Chromosome 3, 109336000-109336999bps	DPPA4	0.693719	4	9
Chromosome 17, 57357000-57357999bps	MSI2	0.693719	4	9
Chromosome 12, 54358000-54358999bps	LOC102724050	0.693719	4	9
Chromosome 17, 2398000-2398999bps	MNT	0.693719	15	22
Chromosome 22, 29914000-29914999bps	MTMR3	0.693719	9	15
Chromosome 1, 156748000-156748999bps	HDGF	0.693719	9	15
Chromosome 9, 70701000-70701999bps	TRPM3	0.693719	0	3
Chromosome 2, 168178000-168178999bps	STK39	0.693719	0	3
Chromosome 16, 51313000-51313999bps	MIR548AI	0.693719	0	3
Chromosome 11, 104001000-104001999bps	PDGFD	0.693719	0	3
Chromosome 19, 38539000-38539999bps	RYR1	0.693719	0	3
Chromosome 7, 77412000-77412999bps	GSAP	0.693719	0	3
Chromosome X, 10514000-10514999bps	MID1	0.693719	0	3
Chromosome 1, 99972000-99972999bps	SLC35A3	0.693719	0	3
Chromosome 7, 96070000-96070999bps	DYNC1I1	0.693719	0	3
Chromosome 11, 84695000-84695999bps	DLG2	0.693719	0	3
Chromosome 12, 101679000-101679999bps	MYBPC1	0.693719	0	3
Chromosome 9, 72594000-72594999bps	TMC1	0.693719	0	3
Chromosome 1, 67712000-67712999bps	GNG12	0.693719	0	3
Chromosome 18, 62758000-62758999bps	PHLPP1	0.693719	0	3
Chromosome 6, 136500000-136500999bps	MAP7	0.693719	0	3
Chromosome 3, 57015000-57015999bps	ARHGEF3	0.693719	0	3
Chromosome 11, 43687000-43687999bps	HSD17B12	0.693719	0	3
Chromosome 5, 124709000-124709999bps	ZNF608	0.693719	0	3
Chromosome 6, 87655000-87655999bps	ORC3	0.693719	0	3
Chromosome 12, 40791000-40791999bps	CNTN1	0.693719	0	3
Chromosome 2, 55888000-55888999bps	EFEMP1	0.693719	0	3
Chromosome 15, 60588000-60588999bps	RORA, RORA-AS1	0.693719	0	3
Chromosome 2, 144507000-144507999bps	ZEB2	0.693719	0	3
Chromosome 15, 68599000-68599999bps	CORO2B	0.693719	0	3
Chromosome 2, 96881000-96881999bps	FAM178B	0.693719	0	3
Chromosome 2, 242065000-242065999bps	LINC01237	0.693719	0	3
Chromosome 1, 1272000-1272999bps	UBE2J2	0.693719	0	3
Chromosome 1, 167455000-167455999bps	CD247	0.693719	0	3
Chromosome X, 108540000-108540999bps	COL4A5	0.693719	0	3
Chromosome 15, 72796000-72796999bps	ADPGK-AS1	0.693719	0	3
Chromosome 12, 116275000-116275999bps	MED13L	0.693719	0	3
Chromosome 5, 78124000-78124999bps	AP3B1	0.693719	0	3
Chromosome 2, 30462000-30462999bps	LCLAT1	0.693719	0	3
Chromosome 12, 108729000-108729999bps	CORO1C	0.693719	0	3
Chromosome 11, 78040000-78040999bps	NDUFC2-KCTD14, KCTD14	0.693719	0	3
Chromosome 10, 74010000-74010999bps	VCL	0.693719	0	3
Chromosome 15, 78298000-78298999bps	WDR61	0.693719	0	3
Chromosome 5, 89008000-89008999bps	MEF2C-AS1	0.693719	0	3
Chromosome 1, 147169000-147169999bps	PRKAB2	0.693719	0	3
Chromosome 8, 66899000-66899999bps	MCMDC2	0.693719	0	3
Chromosome 4, 61868000-61868999bps	ADGRL3	0.693719	0	3
Chromosome 8, 96518000-96518999bps	SDC2	0.693719	0	3
Chromosome 17, 64198000-64198999bps	TEX2	0.693719	0	3
Chromosome 5, 176944000-176944999bps	UIMC1	0.693719	0	3
Chromosome 2, 119762000-119762999bps	PTPN4	0.693719	0	3
Chromosome 10, 112582000-112582999bps	VTI1A	0.693719	0	3
Chromosome 12, 94164000-94164999bps	PLXNC1	0.693719	0	3
Chromosome 4, 155669000-155669999bps	GUCY1A3	0.693719	0	3
Chromosome 14, 105019000-105019999bps	CDCA4	0.693719	0	3
Chromosome 2, 178892000-178892999bps	CCDC141	0.693719	0	3
Chromosome 7, 89223000-89223999bps	ZNF804B	0.693719	0	3
Chromosome 10, 7819000-7819999bps	TAF3	0.693719	0	3
Chromosome 1, 93126000-93126999bps	MTF2	0.693719	0	3
Chromosome 14, 65557000-65557999bps	FUT8	0.693719	0	3
Chromosome 14, 23550000-23550999bps	ZFHX2, THTPA	0.693719	0	3
Chromosome 12, 79121000-79121999bps	SYT1	0.693719	0	3
Chromosome 12, 83041000-83041999bps	TMTC2	0.693719	0	3
Chromosome 6, 157404000-157404999bps	ZDHHC14	0.693719	0	3
Chromosome 17, 76191000-76191999bps	RNF157	0.693719	0	3
Chromosome 1, 178459000-178459999bps	RASAL2	0.693719	0	3
Chromosome 18, 11766000-11766999bps	GNAL	0.693719	0	3
Chromosome 15, 59147000-59147999bps	MYO1E	0.693719	0	3
Chromosome 4, 41069000-41069999bps	APBB2	0.693719	0	3
Chromosome 20, 32764000-32764999bps	DNMT3B	0.693719	0	3
Chromosome 3, 12995000-12995999bps	IQSEC1	0.693719	0	3
Chromosome 3, 29337000-29337999bps	RBMS3	0.693719	0	3
Chromosome 1, 12250000-12250999bps	VPS13D	0.693719	0	3
Chromosome 1, 205505000-205505999bps	CDK18	0.693719	0	3
Chromosome 1, 52143000-52143999bps	ZFYVE9	0.693719	0	3
Chromosome 6, 162688000-162688999bps	PARK2	0.693719	0	3
Chromosome 2, 217403000-217403999bps	DIRC3	0.693719	0	3
Chromosome 12, 39719000-39719999bps	C12orf40	0.693719	0	3
Chromosome 12, 38904000-38904999bps	CPNE8	0.693719	0	3
Chromosome 13, 93810000-93810999bps	GPC6	0.693719	0	3
Chromosome 3, 71694000-71694999bps	EIF4E3	0.693719	0	3
Chromosome 21, 16073000-16073999bps	MIR99AHG	0.693719	0	3
Chromosome 6, 3350000-3350999bps	SLC22A23	0.693719	0	3
Chromosome 17, 4844000-4844999bps	MINK1	0.693719	0	3
Chromosome 1, 70222000-70222999bps	SRSF11	0.693719	0	3
Chromosome 10, 91502000-91502999bps	HECTD2, HECTD2-AS1	0.693719	0	3
Chromosome 15, 49900000-49900999bps	ATP8B4	0.693719	0	3
Chromosome 19, 18542000-18542999bps	FKBP8	0.693719	0	3
Chromosome 11, 41086000-41086999bps	LRRC4C	0.693719	0	3
Chromosome 7, 40718000-40718999bps	SUGCT	0.693719	0	3
Chromosome 3, 114825000-114825999bps	ZBTB20	0.693719	0	3
Chromosome 18, 44836000-44836999bps	SETBP1	0.693719	0	3
Chromosome 7, 96071000-96071999bps	DYNC1I1	0.693719	0	3
Chromosome 3, 78893000-78893999bps	ROBO1	0.693719	0	3
Chromosome 3, 141986000-141986999bps	TFDP2	0.693719	0	3
Chromosome 6, 45324000-45324999bps	SUPT3H	0.693719	0	3
Chromosome 4, 86951000-86951999bps	AFF1	0.693719	0	3
Chromosome 6, 43927000-43927999bps	LINC01512	0.693719	0	3
Chromosome 7, 127478000-127478999bps	LOC100506682	0.693719	0	3
Chromosome 15, 61004000-61004999bps	RORA	0.693719	0	3
Chromosome X, 10600000-10600999bps	MID1	0.693719	0	3
Chromosome 11, 126829000-126829999bps	KIRREL3	0.693719	0	3
Chromosome 22, 31755000-31755999bps	DEPDC5	0.693719	0	3
Chromosome X, 31629000-31629999bps	DMD	0.693719	0	3
Chromosome X, 152957000-152957999bps	ZNF185	0.693719	0	3
Chromosome 8, 74740000-74740999bps	MIR2052HG	0.693719	0	3
Chromosome 2, 203451000-203451999bps	RAPH1	0.693719	0	3
Chromosome 2, 61263000-61263999bps	USP34	0.693719	0	3
Chromosome 2, 42498000-42498999bps	MTA3	0.693719	0	3
Chromosome 9, 132424000-132424999bps	CFAP77	0.693719	0	3
Chromosome 7, 94647000-94647999bps	SGCE	0.693719	0	3
Chromosome 16, 14634000-14634999bps	BFAR	0.693719	0	3
Chromosome 11, 124807000-124807999bps	LOC100507283	0.693719	0	3
Chromosome X, 37350000-37350999bps	PRRG1	0.693719	0	3
Chromosome 9, 113947000-113947999bps	ZNF618	0.693719	0	3
Chromosome 15, 41693000-41693999bps	MGA	0.693719	0	3
Chromosome 18, 33643000-33643999bps	ASXL3	0.693719	0	3
Chromosome 7, 18436000-18436999bps	HDAC9	0.693719	0	3
Chromosome 15, 68288000-68288999bps	FEM1B	0.693719	0	3
Chromosome 7, 87153000-87153999bps	DMTF1	0.693719	0	3
Chromosome 8, 60751000-60751999bps	CHD7	0.693719	0	3
Chromosome 11, 12677000-12677999bps	TEAD1	0.693719	0	3
Chromosome 1, 91778000-91778999bps	TGFBR3	0.693719	0	3
Chromosome 12, 95115000-95115999bps	FGD6	0.693719	0	3
Chromosome 5, 156551000-156551999bps	SGCD	0.693719	0	3
Chromosome 4, 4519000-4519999bps	STX18	0.693719	0	3
Chromosome 9, 10260000-10260999bps	PTPRD	0.693719	0	3
Chromosome 2, 47293000-47293999bps	LOC101927043	0.693719	0	3
Chromosome 6, 11025000-11025999bps	ELOVL2	0.693719	0	3
Chromosome 8, 60589000-60589999bps	RAB2A	0.693719	0	3
Chromosome 11, 84513000-84513999bps	DLG2	0.693719	0	3
Chromosome X, 129513000-129513999bps	SMARCA1	0.693719	0	3
Chromosome 5, 109739000-109739999bps	MAN2A1	0.693719	0	3
Chromosome 3, 101511000-101511999bps	SENP7	0.693719	0	3
Chromosome 3, 77201000-77201999bps	ROBO2	0.693719	0	3
Chromosome 10, 33276000-33276999bps	NRP1	0.693719	0	3
Chromosome 6, 1857000-1857999bps	GMDS	0.693719	0	3
Chromosome 7, 120739000-120739999bps	KCND2	0.693719	0	3
Chromosome X, 17738000-17738999bps	SCML1	0.693719	0	3
Chromosome 6, 20679000-20679999bps	CDKAL1	0.693719	0	3
Chromosome 3, 173796000-173796999bps	NLGN1	0.693719	0	3
Chromosome 15, 57044000-57044999bps	TCF12	0.693719	0	3
Chromosome 9, 130672000-130672999bps	PRDM12	0.693719	0	3
Chromosome 7, 11776000-11776999bps	THSD7A	0.693719	0	3
Chromosome 15, 89373000-89373999bps	MIR9-3HG	0.693719	0	3
Chromosome 17, 28173000-28173999bps	NLK	0.693719	0	3
Chromosome 4, 118337000-118337999bps	PRSS12	0.693719	0	3
Chromosome 4, 174684000-174684999bps	GLRA3	0.693719	0	3
Chromosome 15, 78978000-78978999bps	RASGRF1	0.693719	0	3
Chromosome 12, 2891000-2891999bps	TULP3	0.693719	0	3
Chromosome 10, 25545000-25545999bps	GPR158	0.693719	0	3
Chromosome 5, 115624000-115624999bps	TMED7-TICAM2, TMED7	0.693719	0	3
Chromosome 11, 78364000-78364999bps	GAB2	0.693719	0	3
Chromosome 1, 216997000-216997999bps	ESRRG	0.693719	0	3
Chromosome 4, 4485000-4485999bps	STX18	0.693719	0	3
Chromosome 2, 28269000-28269999bps	BRE	0.693719	0	3
Chromosome 1, 180848000-180848999bps	XPR1	0.693719	0	3
Chromosome 3, 185175000-185175999bps	EHHADH-AS1	0.693719	0	3
Chromosome 5, 94613000-94613999bps	KIAA0825	0.693719	0	3
Chromosome 18, 56947000-56947999bps	WDR7	0.693719	0	3
Chromosome 13, 71759000-71759999bps	DACH1	0.693719	0	3
Chromosome 15, 64045000-64045999bps	DAPK2	0.693719	0	3
Chromosome 1, 158001000-158001999bps	KIRREL	0.693719	0	3
Chromosome 1, 98673000-98673999bps	SNX7	0.693719	0	3
Chromosome 1, 178438000-178438999bps	RASAL2	0.693719	0	3
Chromosome 9, 14243000-14243999bps	NFIB	0.693719	0	3
Chromosome 10, 124690000-124690999bps	FAM53B	0.693719	0	3
Chromosome 15, 78072000-78072999bps	TBC1D2B	0.693719	0	3
Chromosome 13, 49111000-49111999bps	FNDC3A	0.693719	0	3
Chromosome 14, 73657000-73657999bps	DNAL1	0.693719	0	3
Chromosome 4, 53222000-53222999bps	SCFD2	0.693719	0	3
Chromosome 6, 69278000-69278999bps	ADGRB3	0.693719	0	3
Chromosome 9, 133881000-133881999bps	VAV2	0.693719	0	3
Chromosome 11, 934000-934999bps	AP2A2	0.693719	0	3
Chromosome 15, 60591000-60591999bps	RORA, RORA-AS1	0.693719	0	3
Chromosome 3, 179191000-179191999bps	PIK3CA	0.693719	0	3
Chromosome 1, 86879000-86879999bps	SEP15	0.693719	0	3
Chromosome 1, 177707000-177707999bps	LOC101928778	0.693719	0	3
Chromosome 5, 31809000-31809999bps	PDZD2	0.693719	0	3
Chromosome 4, 153784000-153784999bps	SFRP2	0.693719	0	3
Chromosome 9, 72793000-72793999bps	TMC1	0.693719	0	3
Chromosome 1, 86114000-86114999bps	COL24A1	0.693719	0	3
Chromosome 9, 3956000-3956999bps	GLIS3	0.693719	0	3
Chromosome 12, 93440000-93440999bps	UBE2N	0.693719	0	3
Chromosome 9, 124017000-124017999bps	LHX2	0.693719	0	3
Chromosome 11, 103999000-103999999bps	PDGFD	0.693719	0	3
Chromosome 1, 172343000-172343999bps	DNM3	0.693719	0	3
Chromosome 5, 146891000-146891999bps	PPP2R2B	0.693719	0	3
Chromosome 17, 41785000-41785999bps	JUP	0.693719	0	3
Chromosome 15, 77417000-77417999bps	PEAK1	0.693719	0	3
Chromosome 11, 20686000-20686999bps	NELL1	0.693719	0	3
Chromosome X, 18793000-18793999bps	PPEF1	0.693719	0	3
Chromosome X, 40148000-40148999bps	BCOR	0.693719	0	3
Chromosome 11, 61820000-61820999bps	FADS2	0.693719	0	3
Chromosome 3, 168800000-168800999bps	EGFEM1P	0.693719	0	3
Chromosome 12, 122524000-122524999bps	RSRC2	0.693719	0	3
Chromosome 4, 16890000-16890999bps	LDB2	0.693719	0	3
Chromosome X, 18291000-18291999bps	SCML2	0.693719	0	3
Chromosome 6, 123419000-123419999bps	TRDN	0.693719	0	3
Chromosome 3, 119239000-119239999bps	B4GALT4-AS1, B4GALT4	0.693719	0	3
Chromosome 12, 106506000-106506999bps	POLR3B, LOC100287944	0.693719	0	3
Chromosome 2, 48508000-48508999bps	PPP1R21	0.693719	0	3
Chromosome 3, 64864000-64864999bps	ADAMTS9-AS2	0.693719	0	3
Chromosome 7, 81666000-81666999bps	LOC100128317	0.693719	0	3
Chromosome X, 110946000-110946999bps	PAK3	0.693719	0	3
Chromosome 8, 59062000-59062999bps	TOX	0.693719	0	3
Chromosome 16, 9110000-9110999bps	C16orf72	0.693719	0	3
Chromosome 11, 41060000-41060999bps	LRRC4C	0.693719	0	3
Chromosome 12, 42562000-42562999bps	PRICKLE1	0.693719	0	3
Chromosome 7, 30357000-30357999bps	ZNRF2	0.693719	0	3
Chromosome 12, 78872000-78872999bps	SYT1	0.693719	0	3
Chromosome 2, 27487000-27487999bps	IFT172	0.693719	0	3
Chromosome 3, 122513000-122513999bps	KPNA1	0.693719	0	3
Chromosome 2, 66667000-66667999bps	LOC100507073	0.693719	0	3
Chromosome 3, 60104000-60104999bps	FHIT	0.693719	0	3
Chromosome 8, 85108000-85108999bps	LRRCC1	0.693719	0	3
Chromosome 7, 44608000-44608999bps	OGDH	0.693719	0	3
Chromosome 6, 21754000-21754999bps	CASC15	0.693719	0	3
Chromosome X, 70475000-70475999bps	DLG3	0.693719	0	3
Chromosome 11, 20064000-20064999bps	NAV2	0.693719	0	3
Chromosome 13, 53847000-53847999bps	LINC00558	0.693719	0	3
Chromosome 22, 31867000-31867999bps	DEPDC5	0.693719	0	3
Chromosome 7, 92424000-92424999bps	LOC105375396	0.693719	0	3
Chromosome 2, 85215000-85215999bps	TCF7L1	0.693719	0	3
Chromosome 7, 134966000-134966999bps	CALD1	0.693719	0	3
Chromosome 3, 78897000-78897999bps	ROBO1	0.693719	0	3
Chromosome 13, 79910000-79910999bps	LINC00382	0.693719	0	3
Chromosome 18, 49459000-49459999bps	DYM	0.693719	0	3
Chromosome 8, 37763000-37763999bps	PROSC	0.693719	0	3
Chromosome 6, 107776000-107776999bps	SCML4	0.693719	0	3
Chromosome 7, 23183000-23183999bps	NUPL2	0.693719	0	3
Chromosome 18, 36066000-36066999bps	RPRD1A	0.693719	0	3
Chromosome 19, 40464000-40464999bps	BLVRB	0.693719	0	3
Chromosome 3, 69339000-69339999bps	FRMD4B	0.693719	0	3
Chromosome 12, 54010000-54010999bps	HOXC8	0.693719	0	3
Chromosome 6, 148530000-148530999bps	SASH1	0.693719	0	3
Chromosome 11, 79437000-79437999bps	TENM4	0.693719	0	3
Chromosome 6, 96951000-96951999bps	KLHL32	0.693719	0	3
Chromosome 4, 184732000-184732999bps	CENPU	0.693719	0	3
Chromosome 13, 93809000-93809999bps	GPC6	0.693719	0	3
Chromosome 15, 100461000-100461999bps	CERS3	0.693719	0	3
Chromosome 16, 15578000-15578999bps	C16orf45	0.693719	0	3
Chromosome 12, 78976000-78976999bps	SYT1	0.693719	0	3
Chromosome 5, 172112000-172112999bps	STK10	0.693719	0	3
Chromosome 4, 101123000-101123999bps	PPP3CA	0.693719	0	3
Chromosome 4, 112146000-112146999bps	C4orf32	0.693719	0	3
Chromosome 19, 17952000-17952999bps	KCNN1	0.693719	0	3
Chromosome 5, 169046000-169046999bps	SLIT3	0.693719	0	3
Chromosome 8, 64618000-64618999bps	CYP7B1	0.693719	0	3
Chromosome 12, 93081000-93081999bps	LOC643339	0.693719	0	3
Chromosome 9, 125692000-125692999bps	MAPKAP1	0.693719	0	3
Chromosome 19, 40779000-40779999bps	RAB4B-EGLN2, MIA-RAB4B, RAB4B	0.693719	0	3
Chromosome 5, 31197000-31197999bps	CDH6	0.693719	0	3
Chromosome 7, 130961000-130961999bps	LINC-PINT	0.693719	0	3
Chromosome 6, 89482000-89482999bps	ANKRD6	0.693719	0	3
Chromosome X, 133794000-133794999bps	GPC3	0.693719	0	3
Chromosome 3, 11718000-11718999bps	VGLL4	0.693719	0	3
Chromosome 6, 36984000-36984999bps	MTCH1	0.693719	0	3
Chromosome 20, 38520000-38520999bps	RALGAPB	0.693719	0	3
Chromosome 11, 110128000-110128999bps	ZC3H12C	0.693719	0	3
Chromosome 9, 8832000-8832999bps	PTPRD	0.693719	0	3
Chromosome 12, 50687000-50687999bps	DIP2B	0.693719	0	3
Chromosome 19, 6717000-6717999bps	C3	0.693719	0	3
Chromosome 2, 159859000-159859999bps	LY75-CD302, LY75	0.693719	0	3
Chromosome 3, 196285000-196285999bps	PCYT1A	0.693719	0	3
Chromosome 17, 62779000-62779999bps	MARCH10	0.693719	0	3
Chromosome 1, 204517000-204517999bps	MDM4	0.693719	0	3
Chromosome 17, 862000-862999bps	NXN	0.693719	0	3
Chromosome 8, 64723000-64723999bps	CYP7B1	0.693719	0	3
Chromosome 17, 4314000-4314999bps	UBE2G1	0.693719	0	3
Chromosome 10, 20159000-20159999bps	PLXDC2	0.693719	0	3
Chromosome X, 141875000-141875999bps	MAGEC3	0.693719	0	3
Chromosome 11, 16399000-16399999bps	SOX6	0.693719	0	3
Chromosome 21, 33680000-33680999bps	ITSN1	0.693719	0	3
Chromosome 9, 37215000-37215999bps	ZCCHC7	0.693719	0	3
Chromosome 18, 44832000-44832999bps	SETBP1	0.693719	0	3
Chromosome 19, 30374000-30374999bps	ZNF536	0.693719	0	3
Chromosome 4, 172651000-172651999bps	GALNTL6, LOC101928314	0.693719	0	3
Chromosome 6, 56691000-56691999bps	DST	0.693719	0	3
Chromosome 2, 169480000-169480999bps	BBS5	0.693719	0	3
Chromosome 8, 64664000-64664999bps	CYP7B1	0.693719	0	3
Chromosome 11, 82910000-82910999bps	DDIAS	0.693719	0	3
Chromosome 1, 61083000-61083999bps	NFIA	0.693719	0	3
Chromosome 14, 50336000-50336999bps	CDKL1	0.693719	0	3
Chromosome 5, 127027000-127027999bps	MARCH3	0.693719	0	3
Chromosome 2, 168482000-168482999bps	CERS6	0.693719	0	3
Chromosome 9, 117368000-117368999bps	ASTN2	0.693719	0	3
Chromosome X, 10462000-10462999bps	MID1	0.693719	0	3
Chromosome 6, 11039000-11039999bps	ELOVL2	0.693719	0	3
Chromosome 11, 41044000-41044999bps	LRRC4C	0.693719	0	3
Chromosome 5, 168578000-168578999bps	PANK3	0.693719	0	3
Chromosome 5, 173058000-173058999bps	CREBRF	0.693719	0	3
Chromosome 2, 233531000-233531999bps	USP40	0.693719	0	3
Chromosome 18, 3716000-3716999bps	DLGAP1	0.693719	0	3
Chromosome 4, 89908000-89908999bps	MMRN1	0.693719	0	3
Chromosome 9, 104882000-104882999bps	ABCA1	0.693719	0	3
Chromosome 3, 65597000-65597999bps	MAGI1	0.693719	0	3
Chromosome X, 19863000-19863999bps	SH3KBP1	0.693719	0	3
Chromosome 5, 168828000-168828999bps	SLIT3	0.693719	0	3
Chromosome 19, 40055000-40055999bps	ZNF780B	0.693719	0	3
Chromosome 2, 221435000-221435999bps	EPHA4	0.693719	0	3
Chromosome 11, 96085000-96085999bps	MAML2	0.693719	0	3
Chromosome 17, 65532000-65532999bps	AXIN2	0.693719	0	3
Chromosome 4, 122992000-122992999bps	SPATA5	0.693719	0	3
Chromosome 7, 81620000-81620999bps	LOC100128317	0.693719	0	3
Chromosome 3, 78895000-78895999bps	ROBO1	0.693719	0	3
Chromosome 6, 75271000-75271999bps	TMEM30A	0.693719	0	3
Chromosome 18, 21263000-21263999bps	GREB1L	0.693719	0	3
Chromosome 3, 105731000-105731999bps	CBLB	0.693719	0	3
Chromosome 12, 24082000-24082999bps	SOX5	0.693719	0	3
Chromosome 1, 61340000-61340999bps	NFIA	0.693719	0	3
Chromosome 13, 32207000-32207999bps	FRY	0.693719	0	3
Chromosome 7, 35692000-35692999bps	HERPUD2	0.693719	0	3
Chromosome 14, 71535000-71535999bps	SIPA1L1	0.693719	0	3
Chromosome 16, 79729000-79729999bps	MAFTRR	0.693719	0	3
Chromosome 6, 20678000-20678999bps	CDKAL1	0.693719	0	3
Chromosome 15, 80061000-80061999bps	ZFAND6	0.693719	0	3
Chromosome 9, 69826000-69826999bps	C9orf135	0.693719	0	3
Chromosome 8, 66776000-66776999bps	SGK3, C8orf44-SGK3	0.693719	0	3
Chromosome 4, 76605000-76605999bps	SHROOM3	0.693719	0	3
Chromosome 4, 108174000-108174999bps	LEF1-AS1	0.693719	0	3
Chromosome 3, 77539000-77539999bps	ROBO2	0.693719	0	3
Chromosome 11, 8455000-8455999bps	STK33	0.693719	0	3
Chromosome 7, 82382000-82382999bps	CACNA2D1	0.693719	0	3
Chromosome 2, 43907000-43907999bps	LRPPRC	0.693719	0	3
Chromosome 11, 130072000-130072999bps	APLP2	0.693719	0	3
Chromosome 17, 18570000-18570999bps	CCDC144B	0.693719	0	3
Chromosome 9, 124018000-124018999bps	LHX2	0.693719	0	3
Chromosome 12, 51082000-51082999bps	CSRNP2	0.693719	0	3
Chromosome 16, 8571000-8571999bps	TMEM114	0.693719	0	3
Chromosome 3, 47993000-47993999bps	MAP4	0.693719	0	3
Chromosome 12, 50926000-50926999bps	METTL7A	0.693719	0	3
Chromosome 4, 61771000-61771999bps	ADGRL3	0.693719	0	3
Chromosome 9, 37754000-37754999bps	TRMT10B	0.693719	0	3
Chromosome 4, 86595000-86595999bps	PTPN13	0.693719	0	3
Chromosome X, 148706000-148706999bps	AFF2	0.693719	0	3
Chromosome 18, 22935000-22935999bps	RBBP8	0.693719	0	3
Chromosome 15, 52527000-52527999bps	MYO5A	0.693719	0	3
Chromosome 6, 43247000-43247999bps	TTBK1	0.693719	0	3
Chromosome 1, 42981000-42981999bps	SLC2A1-AS1	0.693719	0	3
Chromosome 4, 175995000-175995999bps	GPM6A	0.693719	0	3
Chromosome 19, 15433000-15433999bps	WIZ	0.693719	0	3
Chromosome 13, 106508000-106508999bps	EFNB2	0.693719	0	3
Chromosome 6, 54253000-54253999bps	MLIP	0.693719	0	3
Chromosome 13, 44435000-44435999bps	TSC22D1	0.693719	0	3
Chromosome 12, 79198000-79198999bps	SYT1	0.693719	0	3
Chromosome 20, 47350000-47350999bps	ZMYND8	0.693719	0	3
Chromosome 15, 25846000-25846999bps	ATP10A	0.693719	0	3
Chromosome 14, 56830000-56830999bps	OTX2-AS1	0.693719	0	3
Chromosome 16, 19291000-19291999bps	CLEC19A	0.693719	0	3
Chromosome X, 18353000-18353999bps	SCML2	0.693719	0	3
Chromosome 12, 50364000-50364999bps	FAM186A	0.693719	0	3
Chromosome 12, 77925000-77925999bps	NAV3	0.693719	0	3
Chromosome 10, 86961000-86961999bps	SNCG	0.693719	0	3
Chromosome 5, 122788000-122788999bps	SNX2	0.693719	0	3
Chromosome 12, 131783000-131783999bps	SFSWAP	0.693719	0	3
Chromosome 2, 233536000-233536999bps	USP40	0.693719	0	3
Chromosome 7, 30286000-30286999bps	ZNRF2	0.693719	0	3
Chromosome 21, 45858000-45858999bps	PCBP3	0.693719	0	3
Chromosome 12, 55908000-55908999bps	PYM1	0.693719	0	3
Chromosome 20, 41500000-41500999bps	CHD6	0.693719	0	3
Chromosome 2, 182260000-182260999bps	PDE1A	0.693719	0	3
Chromosome 5, 88669000-88669999bps	LINC00461	0.693719	0	3
Chromosome 3, 33138000-33138999bps	CRTAP	0.693719	0	3
Chromosome 10, 86861000-86861999bps	BMPR1A	0.693719	0	3
Chromosome 6, 118307000-118307999bps	SLC35F1	0.693719	0	3
Chromosome 5, 80616000-80616999bps	LINC01337	0.693719	0	3
Chromosome 14, 99841000-99841999bps	EML1	0.693719	0	3
Chromosome 15, 60575000-60575999bps	RORA, RORA-AS1	0.693719	0	3
Chromosome 8, 43141000-43141999bps	HGSNAT	0.693719	0	3
Chromosome 11, 27388000-27388999bps	LGR4	0.693719	0	3
Chromosome 6, 118198000-118198999bps	SLC35F1	0.693719	0	3
Chromosome 15, 60580000-60580999bps	RORA, RORA-AS1	0.693719	0	3
Chromosome 6, 97627000-97627999bps	LOC101927314	0.693719	0	3
Chromosome 13, 92026000-92026999bps	GPC5	0.693719	0	3
Chromosome 7, 66207000-66207999bps	TPST1	0.693719	0	3
Chromosome 3, 64749000-64749999bps	ADAMTS9-AS2	0.693719	0	3
Chromosome 16, 72634000-72634999bps	LINC01572	0.693719	0	3
Chromosome 8, 104231000-104231999bps	RIMS2	0.693719	0	3
Chromosome 1, 205316000-205316999bps	NUAK2	0.693719	0	3
Chromosome 9, 95494000-95494999bps	PTCH1	0.693719	0	3
Chromosome 11, 74112000-74112999bps	C2CD3	0.693719	0	3
Chromosome 6, 16329000-16329999bps	ATXN1	0.693719	0	3
Chromosome 15, 65871000-65871999bps	RAB11A	0.693719	0	3
Chromosome 16, 67596000-67596999bps	CTCF	0.693719	0	3
Chromosome 5, 122846000-122846999bps	SNX24	0.693719	0	3
Chromosome 14, 73238000-73238999bps	PAPLN	0.693719	0	3
Chromosome 11, 124794000-124794999bps	MSANTD2	0.693719	0	3
Chromosome 2, 66686000-66686999bps	LOC100507073	0.693719	0	3
Chromosome 3, 61004000-61004999bps	FHIT	0.693719	0	3
Chromosome 22, 50137000-50137999bps	MOV10L1	0.693719	0	3
Chromosome 12, 79294000-79294999bps	SYT1	0.693719	0	3
Chromosome 11, 73014000-73014999bps	FCHSD2	0.693719	0	3
Chromosome 5, 17143000-17143999bps	LOC285696	0.693719	0	3
Chromosome 13, 92025000-92025999bps	GPC5	0.693719	0	3
Chromosome 6, 21143000-21143999bps	CDKAL1	0.693719	0	3
Chromosome 13, 96974000-96974999bps	LINC00359	0.693719	0	3
Chromosome 8, 27607000-27607999bps	CLU	0.693719	0	3
Chromosome 15, 86877000-86877999bps	AGBL1	0.693719	0	3
Chromosome 14, 54675000-54675999bps	SAMD4A	0.693719	0	3
Chromosome X, 154459000-154459999bps	PLXNA3	0.693719	0	3
Chromosome 6, 20953000-20953999bps	CDKAL1	0.693719	0	3
Chromosome 1, 243734000-243734999bps	AKT3	0.693719	0	3
Chromosome 12, 56188000-56188999bps	SMARCC2	0.693719	0	3
Chromosome 18, 74800000-74800999bps	ZNF407	0.693719	0	3
Chromosome 2, 98502000-98502999bps	INPP4A	0.693719	0	3
Chromosome 12, 93697000-93697999bps	CRADD	0.693719	0	3
Chromosome 6, 11328000-11328999bps	NEDD9	0.693719	0	3
Chromosome 4, 37978000-37978999bps	TBC1D1	0.693719	0	3
Chromosome 17, 60887000-60887999bps	BCAS3	0.693719	0	3
Chromosome 20, 9375000-9375999bps	PLCB4	0.693719	0	3
Chromosome 20, 10465000-10465999bps	SLX4IP	0.693719	0	3
Chromosome 9, 69877000-69877999bps	C9orf135	0.693719	0	3
Chromosome 11, 10098000-10098999bps	SBF2	0.693719	0	3
Chromosome 2, 64645000-64645999bps	SERTAD2	0.693719	0	3
Chromosome 6, 118220000-118220999bps	SLC35F1	0.693719	0	3
Chromosome 12, 4275000-4275999bps	CCND2, CCND2-AS1	0.693719	0	3
Chromosome 15, 70714000-70714999bps	UACA	0.693719	0	3
Chromosome 19, 2169000-2169999bps	DOT1L	0.693719	0	3
Chromosome X, 111206000-111206999bps	PAK3	0.693719	0	3
Chromosome 18, 28167000-28167999bps	CDH2	0.693719	0	3
Chromosome 15, 71365000-71365999bps	THSD4	0.693719	18	25
Chromosome 1, 70193000-70193999bps	LRRC40	0.693719	10	16
Chromosome 16, 53208000-53208999bps	CHD9	0.693719	10	16
Chromosome 9, 72686000-72686999bps	TMC1	0.693719	5	10
Chromosome 19, 14418000-14418999bps	DDX39A	0.693719	5	10
Chromosome 17, 63131000-63131999bps	TANC2	0.693719	5	10
Chromosome 15, 31151000-31151999bps	TRPM1	0.693719	5	10
Chromosome 5, 93893000-93893999bps	FAM172A	0.693719	5	10
Chromosome 15, 31150000-31150999bps	TRPM1	0.693719	5	10
Chromosome 20, 34824000-34824999bps	NCOA6	0.693719	5	10
Chromosome 15, 31147000-31147999bps	TRPM1	0.693719	5	10
Chromosome 7, 148700000-148700999bps	CUL1	0.693719	5	10
Chromosome 20, 57259000-57259999bps	BMP7	0.693719	5	10
Chromosome 10, 86866000-86866999bps	BMPR1A	0.693719	5	10
Chromosome 18, 21260000-21260999bps	GREB1L	0.693719	5	10
Chromosome 22, 45504000-45504999bps	FBLN1	0.693719	5	10
Chromosome 3, 61807000-61807999bps	PTPRG	0.693719	5	10
Chromosome X, 113137000-113137999bps	LOC101928437	0.693719	5	10
Chromosome 17, 44217000-44217999bps	UBTF	0.693719	19	26
Chromosome 4, 16892000-16892999bps	LDB2	0.693719	11	17
Chromosome 20, 6121000-6121999bps	FERMT1	0.693719	11	17
Chromosome 12, 26727000-26727999bps	ITPR2	0.693719	11	17
Chromosome 6, 150722000-150722999bps	PLEKHG1	0.693719	2	6
Chromosome 21, 43728000-43728999bps	PDXK	0.693719	2	6
Chromosome 10, 62077000-62077999bps	ARID5B	0.693719	2	6
Chromosome 10, 107874000-107874999bps	LINC01435	0.693719	2	6
Chromosome X, 17549000-17549999bps	NHS	0.693719	2	6
Chromosome 14, 102164000-102164999bps	WDR20	0.693719	2	6
Chromosome 3, 139455000-139455999bps	RBP2, LOC100507291	0.693719	2	6
Chromosome 15, 85519000-85519999bps	AKAP13	0.693719	2	6
Chromosome 8, 38761000-38761999bps	TACC1	0.693719	2	6
Chromosome 12, 11788000-11788999bps	ETV6	0.693719	2	6
Chromosome 3, 114376000-114376999bps	ZBTB20, ZBTB20-AS1	0.693719	2	6
Chromosome 5, 141681000-141681999bps	ARAP3	0.693719	2	6
Chromosome 3, 113298000-113298999bps	CFAP44	0.693719	2	6
Chromosome X, 29672000-29672999bps	IL1RAPL1	0.693719	2	6
Chromosome 3, 60105000-60105999bps	FHIT	0.693719	2	6
Chromosome 3, 181698000-181698999bps	SOX2-OT	0.693719	2	6
Chromosome 18, 49101000-49101999bps	DYM	0.693719	2	6
Chromosome 9, 9773000-9773999bps	PTPRD	0.693719	2	6
Chromosome 16, 51388000-51388999bps	MIR548AI	0.693719	2	6
Chromosome 11, 108592000-108592999bps	EXPH5	0.693719	2	6
Chromosome 6, 11194000-11194999bps	NEDD9	0.693719	2	6
Chromosome 14, 89336000-89336999bps	FOXN3	0.693719	2	6
Chromosome 7, 39413000-39413999bps	POU6F2	0.693719	2	6
Chromosome 8, 97344000-97344999bps	LOC101927066	0.693719	2	6
Chromosome 9, 123095000-123095999bps	RABGAP1	0.693719	2	6
Chromosome 3, 45508000-45508999bps	LARS2, LARS2-AS1	0.693719	2	6
Chromosome 20, 21234000-21234999bps	KIZ	0.693719	2	6
Chromosome 4, 20320000-20320999bps	SLIT2	0.693719	2	6
Chromosome 4, 53063000-53063999bps	SCFD2	0.693719	2	6
Chromosome 1, 43834000-43834999bps	ST3GAL3	0.693719	2	6
Chromosome 5, 15912000-15912999bps	FBXL7	0.693719	2	6
Chromosome 17, 20188000-20188999bps	SPECC1	0.693719	2	6
Chromosome X, 130164000-130164999bps	AIFM1	0.693719	2	6
Chromosome 15, 36752000-36752999bps	C15orf41	0.693719	2	6
Chromosome 13, 71720000-71720999bps	DACH1	0.693719	2	6
Chromosome 11, 9905000-9905999bps	SBF2, LOC101928008	0.693719	2	6
Chromosome X, 92248000-92248999bps	PCDH11X	0.693719	2	6
Chromosome 3, 114649000-114649999bps	ZBTB20	0.693719	2	6
Chromosome 16, 4049000-4049999bps	ADCY9	0.693719	2	6
Chromosome 3, 114154000-114154999bps	DRD3	0.693719	2	6
Chromosome 3, 9891000-9891999bps	JAGN1	0.693719	2	6
Chromosome 6, 144617000-144617999bps	UTRN	0.693719	2	6
Chromosome 15, 57610000-57610999bps	MYZAP, GCOM1	0.693719	2	6
Chromosome 7, 18366000-18366999bps	HDAC9	0.693719	2	6
Chromosome 5, 156541000-156541999bps	SGCD	0.693719	2	6
Chromosome 2, 112483000-112483999bps	TTL	0.693719	2	6
Chromosome 1, 201751000-201751999bps	IPO9-AS1, NAV1	0.693719	2	6
Chromosome 17, 63125000-63125999bps	TANC2	0.693719	2	6
Chromosome 9, 95455000-95455999bps	PTCH1	0.693719	2	6
Chromosome 9, 34333000-34333999bps	NUDT2	0.693719	2	6
Chromosome 14, 91508000-91508999bps	PPP4R3A	0.693719	2	6
Chromosome 3, 169835000-169835999bps	LRRIQ4	0.693719	2	6
Chromosome X, 17116000-17116999bps	REPS2	0.693719	2	6
Chromosome 11, 61293000-61293999bps	VWCE	0.693719	2	6
Chromosome 3, 114706000-114706999bps	ZBTB20	0.693719	2	6
Chromosome 11, 85314000-85314999bps	DLG2	0.693719	2	6
Chromosome 19, 5953000-5953999bps	RANBP3	0.693719	2	6
Chromosome 1, 12477000-12477999bps	VPS13D	0.693719	2	6
Chromosome 6, 89409000-89409999bps	RRAGD	0.693719	2	6
Chromosome 10, 21522000-21522999bps	SKIDA1	0.693719	2	6
Chromosome 6, 158559000-158559999bps	TMEM181	0.693719	2	6
Chromosome 6, 162833000-162833999bps	PACRG	0.693719	2	6
Chromosome 5, 139668000-139668999bps	CXXC5	0.693719	2	6
Chromosome 1, 12381000-12381999bps	VPS13D	0.693719	2	6
Chromosome 6, 15402000-15402999bps	JARID2	0.693719	2	6
Chromosome 6, 3370000-3370999bps	SLC22A23	0.693719	2	6
Chromosome 1, 89578000-89578999bps	LRRC8B	0.693719	2	6
Chromosome 7, 70210000-70210999bps	AUTS2	0.693719	2	6
Chromosome 7, 15335000-15335999bps	AGMO	0.693719	2	6
Chromosome 6, 44996000-44996999bps	SUPT3H	0.693719	2	6
Chromosome 18, 9103000-9103999bps	NDUFV2	0.693719	12	18
Chromosome 14, 93685000-93685999bps	UNC79	0.693719	12	18
Chromosome 10, 87759000-87759999bps	ATAD1	0.693719	6	11
Chromosome 2, 207093000-207093999bps	KLF7	0.693719	6	11
Chromosome 1, 216185000-216185999bps	USH2A	0.693719	6	11
Chromosome 2, 170212000-170212999bps	MYO3B	0.693719	6	11
Chromosome 20, 62925000-62925999bps	DIDO1	0.693719	6	11
Chromosome 17, 59162000-59162999bps	PRR11	0.693719	6	11
Chromosome 12, 24016000-24016999bps	SOX5	0.693719	6	11
Chromosome 2, 54757000-54757999bps	EML6	0.693719	6	11
Chromosome X, 111182000-111182999bps	PAK3	0.693719	24	31
Chromosome 11, 34655000-34655999bps	EHF	0.693719	13	19
Chromosome X, 46582000-46582999bps	CHST7	0.693719	7	12
Chromosome 13, 46796000-46796999bps	ESD	0.693719	7	12
Chromosome 13, 25834000-25834999bps	ATP8A2	0.693719	7	12
Chromosome 11, 78868000-78868999bps	TENM4	0.693719	7	12
Chromosome 5, 16739000-16739999bps	MYO10	0.693719	15	21
Chromosome 19, 48634000-48634999bps	DBP	0.693719	16	22
Chromosome 3, 169575000-169575999bps	MECOM	0.693719	3	7
Chromosome 13, 31885000-31885999bps	EEF1DP3	0.693719	3	7
Chromosome X, 141877000-141877999bps	MAGEC3	0.693719	3	7
Chromosome 9, 8421000-8421999bps	PTPRD	0.693719	3	7
Chromosome 12, 23631000-23631999bps	SOX5	0.693719	3	7
Chromosome 10, 74309000-74309999bps	ADK	0.693719	3	7
Chromosome 3, 35147000-35147999bps	LOC101928135	0.693719	3	7
Chromosome 12, 24946000-24946999bps	BCAT1	0.693719	3	7
Chromosome 4, 16732000-16732999bps	LDB2	0.693719	3	7
Chromosome 6, 129644000-129644999bps	ARHGAP18	0.693719	3	7
Chromosome 9, 132003000-132003999bps	MED27	0.693719	3	7
Chromosome 10, 49507000-49507999bps	ERCC6	0.693719	3	7
Chromosome 17, 80102000-80102999bps	GAA	0.693719	3	7
Chromosome 4, 7863000-7863999bps	AFAP1	0.693719	3	7
Chromosome 17, 73310000-73310999bps	CDC42EP4	0.693719	3	7
Chromosome 9, 125694000-125694999bps	MAPKAP1	0.693719	3	7
Chromosome 9, 89676000-89676999bps	UNQ6494	0.693719	3	7
Chromosome 5, 146448000-146448999bps	TCERG1	0.693719	3	7
Chromosome 9, 72564000-72564999bps	TMC1	0.693719	3	7
Chromosome 6, 53921000-53921999bps	LRRC1	0.693719	3	7
Chromosome 8, 59108000-59108999bps	TOX	0.693719	3	7
Chromosome 1, 235822000-235822999bps	LYST	0.693719	3	7
Chromosome X, 139827000-139827999bps	ATP11C	0.693719	3	7
Chromosome 20, 34364000-34364999bps	ITCH	0.693719	3	7
Chromosome 5, 15521000-15521999bps	FBXL7	0.693719	3	7
Chromosome 3, 46565000-46565999bps	LRRC2	0.693719	3	7
Chromosome 12, 14394000-14394999bps	ATF7IP	0.693719	3	7
Chromosome 10, 132649000-132649999bps	INPP5A	0.693719	3	7
Chromosome 3, 168815000-168815999bps	EGFEM1P	0.693719	3	7
Chromosome 12, 123262000-123262999bps	CDK2AP1	0.693719	17	23
Chromosome 15, 74783000-74783999bps	CSK	0.693719	8	13
Chromosome 8, 38766000-38766999bps	TACC1	0.693719	8	13
Chromosome 10, 93436000-93436999bps	MYOF	0.693719	8	13
Chromosome 2, 47298000-47298999bps	LOC101927043	0.693719	8	13
Chromosome 17, 63154000-63154999bps	TANC2	0.693719	18	24
Chromosome 11, 34053000-34053999bps	CAPRIN1	0.693719	9	14
Chromosome 8, 73541000-73541999bps	STAU2	0.693719	9	14
Chromosome 15, 64092000-64092999bps	FAM96A	0.693719	9	14
Chromosome 6, 11324000-11324999bps	NEDD9	0.693719	10	15
Chromosome 17, 45948000-45948999bps	MAPT	0.693719	10	15
Chromosome 18, 76451000-76451999bps	ZNF516	0.693719	10	15
Chromosome 15, 75870000-75870999bps	UBE2Q2	0.693719	10	15
Chromosome 12, 32249000-32249999bps	BICD1	0.693719	4	8
Chromosome X, 133562000-133562999bps	GPC3	0.693719	4	8
Chromosome X, 53685000-53685999bps	HUWE1	0.693719	4	8
Chromosome 2, 180776000-180776999bps	SCHLAP1	0.693719	4	8
Chromosome 14, 64978000-64978999bps	CHURC1-FNTB	0.693719	4	8
Chromosome X, 86382000-86382999bps	DACH2	0.693719	4	8
Chromosome 5, 125317000-125317999bps	LOC101927421	0.693719	4	8
Chromosome 22, 28141000-28141999bps	TTC28	0.693719	4	8
Chromosome 5, 16849000-16849999bps	MYO10	0.693719	4	8
Chromosome 8, 38032000-38032999bps	EIF4EBP1	0.693719	4	8
Chromosome 15, 67150000-67150999bps	SMAD3	0.693719	4	8
Chromosome 5, 16851000-16851999bps	MYO10	0.693719	4	8
Chromosome 10, 127233000-127233999bps	DOCK1	0.693719	4	8
Chromosome 22, 44747000-44747999bps	PRR5-ARHGAP8	0.693719	4	8
Chromosome 7, 133539000-133539999bps	EXOC4	0.693719	4	8
Chromosome 4, 110197000-110197999bps	ELOVL6	0.693719	4	8
Chromosome 1, 225369000-225369999bps	DNAH14	0.693719	4	8
Chromosome 3, 108392000-108392999bps	MYH15	0.693719	4	8
Chromosome 15, 75950000-75950999bps	NRG4	0.693719	4	8
Chromosome 8, 3234000-3234999bps	CSMD1	0.693719	4	8
Chromosome 17, 21041000-21041999bps	USP22	0.693719	4	8
Chromosome 7, 18761000-18761999bps	HDAC9	0.693719	4	8
Chromosome 19, 45716000-45716999bps	FBXO46	0.693719	25	31
Chromosome 10, 13346000-13346999bps	SEPHS1	0.693719	11	16
Chromosome 10, 126116000-126116999bps	ADAM12	0.693719	12	17
Chromosome 12, 124072000-124072999bps	ZNF664-FAM101A	0.693719	12	17
Chromosome 19, 47157000-47157999bps	SAE1	0.693719	12	17
Chromosome 13, 23381000-23381999bps	SACS	0.693719	1	4
Chromosome 22, 20563000-20563999bps	MED15	0.693719	1	4
Chromosome 18, 56898000-56898999bps	WDR7	0.693719	1	4
Chromosome 6, 75348000-75348999bps	FILIP1	0.693719	1	4
Chromosome 12, 79654000-79654999bps	PAWR	0.693719	1	4
Chromosome 1, 89576000-89576999bps	LRRC8B	0.693719	1	4
Chromosome 17, 35085000-35085999bps	RAD51L3-RFFL, RFFL	0.693719	1	4
Chromosome 4, 47519000-47519999bps	ATP10D	0.693719	1	4
Chromosome 8, 92098000-92098999bps	RUNX1T1	0.693719	1	4
Chromosome 3, 89178000-89178999bps	EPHA3	0.693719	1	4
Chromosome 20, 20217000-20217999bps	CFAP61	0.693719	1	4
Chromosome 7, 150380000-150380999bps	ZNF775	0.693719	1	4
Chromosome 2, 58801000-58801999bps	LINC01122	0.693719	1	4
Chromosome X, 29042000-29042999bps	IL1RAPL1	0.693719	1	4
Chromosome 7, 18539000-18539999bps	HDAC9	0.693719	1	4
Chromosome 7, 1027000-1027999bps	C7orf50	0.693719	1	4
Chromosome X, 37658000-37658999bps	LANCL3	0.693719	1	4
Chromosome 13, 25586000-25586999bps	ATP8A2	0.693719	1	4
Chromosome 13, 113135000-113135999bps	F10	0.693719	1	4
Chromosome 7, 48548000-48548999bps	ABCA13	0.693719	1	4
Chromosome 6, 162604000-162604999bps	PARK2	0.693719	1	4
Chromosome 9, 84068000-84068999bps	LOC101927575	0.693719	1	4
Chromosome 16, 24196000-24196999bps	PRKCB	0.693719	1	4
Chromosome 1, 220045000-220045999bps	EPRS	0.693719	1	4
Chromosome 3, 181717000-181717999bps	SOX2-OT	0.693719	1	4
Chromosome 9, 71751000-71751999bps	TMEM2	0.693719	1	4
Chromosome 13, 87673000-87673999bps	SLITRK5	0.693719	1	4
Chromosome 11, 73576000-73576999bps	FAM168A	0.693719	1	4
Chromosome 22, 27931000-27931999bps	TTC28-AS1	0.693719	1	4
Chromosome 11, 41055000-41055999bps	LRRC4C	0.693719	1	4
Chromosome 11, 124808000-124808999bps	LOC100507283	0.693719	1	4
Chromosome 6, 107538000-107538999bps	SOBP	0.693719	1	4
Chromosome 3, 111046000-111046999bps	PVRL3-AS1	0.693719	1	4
Chromosome 22, 28206000-28206999bps	TTC28	0.693719	1	4
Chromosome 3, 142886000-142886999bps	PCOLCE2	0.693719	1	4
Chromosome 12, 124560000-124560999bps	NCOR2	0.693719	1	4
Chromosome 18, 64335000-64335999bps	LOC284294	0.693719	1	4
Chromosome 6, 56539000-56539999bps	DST	0.693719	1	4
Chromosome 1, 202577000-202577999bps	PPP1R12B	0.693719	1	4
Chromosome X, 148865000-148865999bps	AFF2	0.693719	1	4
Chromosome 13, 50357000-50357999bps	DLEU1	0.693719	1	4
Chromosome 8, 3145000-3145999bps	CSMD1	0.693719	1	4
Chromosome 4, 53061000-53061999bps	SCFD2	0.693719	1	4
Chromosome 3, 78878000-78878999bps	ROBO1	0.693719	1	4
Chromosome 5, 107401000-107401999bps	EFNA5	0.693719	1	4
Chromosome 4, 13483000-13483999bps	RAB28	0.693719	1	4
Chromosome 5, 140998000-140998999bps	PCDHA11, PCDHA10, PCDHA1, PCDHA6, PCDHA9, PCDHA5, PCDHA13, PCDHA12, PCDHA7, PCDHA2, PCDHA8, PCDHA4, PCDHA3, PCDHAC1, PCDHAC2	0.693719	1	4
Chromosome 12, 53218000-53218999bps	RARG	0.693719	1	4
Chromosome 10, 30436000-30436999bps	MAP3K8	0.693719	1	4
Chromosome 6, 117513000-117513999bps	DCBLD1	0.693719	1	4
Chromosome 16, 4537000-4537999bps	CDIP1	0.693719	1	4
Chromosome 1, 197918000-197918999bps	LHX9	0.693719	1	4
Chromosome 12, 80932000-80932999bps	LIN7A	0.693719	1	4
Chromosome 10, 15084000-15084999bps	ACBD7	0.693719	1	4
Chromosome 19, 40602000-40602999bps	LTBP4	0.693719	1	4
Chromosome 1, 7251000-7251999bps	CAMTA1	0.693719	1	4
Chromosome 13, 97224000-97224999bps	MBNL2	0.693719	1	4
Chromosome X, 68332000-68332999bps	OPHN1	0.693719	1	4
Chromosome 7, 131383000-131383999bps	MKLN1	0.693719	1	4
Chromosome 12, 69240000-69240999bps	CPSF6	0.693719	1	4
Chromosome 1, 226405000-226405999bps	PARP1	0.693719	1	4
Chromosome 6, 151879000-151879999bps	ESR1	0.693719	1	4
Chromosome 5, 9497000-9497999bps	SEMA5A	0.693719	1	4
Chromosome 3, 184568000-184568999bps	EPHB3	0.693719	1	4
Chromosome 10, 21728000-21728999bps	MLLT10	0.693719	1	4
Chromosome 15, 49045000-49045999bps	SECISBP2L	0.693719	1	4
Chromosome 4, 101030000-101030999bps	PPP3CA	0.693719	1	4
Chromosome 3, 114699000-114699999bps	ZBTB20	0.693719	1	4
Chromosome 1, 88985000-88985999bps	RBMXL1, CCBL2	0.693719	1	4
Chromosome 2, 37654000-37654999bps	CDC42EP3	0.693719	1	4
Chromosome 3, 114698000-114698999bps	ZBTB20	0.693719	1	4
Chromosome X, 40105000-40105999bps	BCOR	0.693719	1	4
Chromosome 12, 110125000-110125999bps	IFT81	0.693719	1	4
Chromosome X, 150694000-150694999bps	MTMR1	0.693719	1	4
Chromosome 5, 79239000-79239999bps	JMY	0.693719	1	4
Chromosome 8, 29943000-29943999bps	FAM183CP	0.693719	1	4
Chromosome 11, 10393000-10393999bps	CAND1.11	0.693719	1	4
Chromosome 12, 28443000-28443999bps	CCDC91	0.693719	1	4
Chromosome 1, 150874000-150874999bps	ARNT	0.693719	1	4
Chromosome 5, 10368000-10368999bps	MARCH6	0.693719	1	4
Chromosome 17, 59150000-59150999bps	SKA2	0.693719	1	4
Chromosome 7, 141607000-141607999bps	AGK	0.693719	1	4
Chromosome 16, 50278000-50278999bps	ADCY7	0.693719	1	4
Chromosome 5, 96937000-96937999bps	LNPEP	0.693719	1	4
Chromosome 4, 123813000-123813999bps	LINC01091	0.693719	1	4
Chromosome X, 136766000-136766999bps	ARHGEF6	0.693719	1	4
Chromosome 6, 89952000-89952999bps	BACH2	0.693719	1	4
Chromosome 10, 26859000-26859999bps	ABI1	0.693719	1	4
Chromosome 8, 38756000-38756999bps	TACC1	0.693719	1	4
Chromosome 2, 159326000-159326999bps	BAZ2B	0.693719	1	4
Chromosome 1, 89577000-89577999bps	LRRC8B	0.693719	1	4
Chromosome 3, 181456000-181456999bps	SOX2-OT	0.693719	1	4
Chromosome X, 131040000-131040999bps	LINC01201	0.693719	1	4
Chromosome 8, 94473000-94473999bps	RAD54B	0.693719	1	4
Chromosome 9, 72677000-72677999bps	TMC1	0.693719	1	4
Chromosome 20, 36745000-36745999bps	NDRG3	0.693719	1	4
Chromosome 7, 42151000-42151999bps	GLI3	0.693719	1	4
Chromosome 18, 21360000-21360999bps	GREB1L	0.693719	1	4
Chromosome 10, 93435000-93435999bps	MYOF	0.693719	1	4
Chromosome 10, 119893000-119893999bps	SEC23IP	0.693719	1	4
Chromosome 11, 85346000-85346999bps	DLG2	0.693719	1	4
Chromosome 7, 97118000-97118999bps	SDHAF3	0.693719	1	4
Chromosome 18, 12949000-12949999bps	SEH1L	0.693719	1	4
Chromosome 3, 84969000-84969999bps	CADM2	0.693719	1	4
Chromosome 22, 28423000-28423999bps	TTC28	0.693719	1	4
Chromosome 5, 80409000-80409999bps	ZFYVE16	0.693719	1	4
Chromosome 13, 20772000-20772999bps	N6AMT2	0.693719	1	4
Chromosome 22, 21866000-21866999bps	MAPK1	0.693719	1	4
Chromosome X, 29762000-29762999bps	IL1RAPL1	0.693719	1	4
Chromosome 4, 101103000-101103999bps	PPP3CA	0.693719	1	4
Chromosome 8, 18889000-18889999bps	PSD3	0.693719	1	4
Chromosome 3, 54344000-54344999bps	CACNA2D3	0.693719	1	4
Chromosome 12, 64220000-64220999bps	C12orf66	0.693719	1	4
Chromosome 17, 43994000-43994999bps	PYY	0.693719	1	4
Chromosome 5, 14263000-14263999bps	TRIO	0.693719	1	4
Chromosome 13, 35915000-35915999bps	DCLK1	0.693719	1	4
Chromosome X, 81260000-81260999bps	SH3BGRL	0.693719	1	4
Chromosome 17, 27520000-27520999bps	KSR1	0.693719	1	4
Chromosome 21, 37256000-37256999bps	DSCR3	0.693719	1	4
Chromosome 2, 65057000-65057999bps	CEP68	0.693719	1	4
Chromosome 14, 62933000-62933999bps	KCNH5	0.693719	1	4
Chromosome 13, 48532000-48532999bps	RCBTB2	0.693719	1	4
Chromosome 12, 1590000-1590999bps	FBXL14	0.693719	1	4
Chromosome 22, 28443000-28443999bps	TTC28	0.693719	1	4
Chromosome 8, 43094000-43094999bps	POMK	0.693719	1	4
Chromosome 3, 173409000-173409999bps	NLGN1	0.693719	1	4
Chromosome 2, 174868000-174868999bps	CHN1	0.693719	1	4
Chromosome 17, 41967000-41967999bps	CNP	0.693719	1	4
Chromosome X, 92269000-92269999bps	PCDH11X	0.693719	1	4
Chromosome 12, 9650000-9650999bps	LOC374443	0.693719	1	4
Chromosome 14, 103023000-103023999bps	CDC42BPB	0.693719	1	4
Chromosome 15, 41560000-41560999bps	TYRO3	0.693719	1	4
Chromosome 18, 9381000-9381999bps	TWSG1	0.693719	1	4
Chromosome 3, 191497000-191497999bps	LINCR-0002	0.693719	1	4
Chromosome 8, 107495000-107495999bps	ANGPT1	0.693719	1	4
Chromosome 6, 138541000-138541999bps	NHSL1	0.693719	1	4
Chromosome 14, 85535000-85535999bps	FLRT2	0.693719	1	4
Chromosome 9, 3508000-3508999bps	RFX3	0.693719	1	4
Chromosome 11, 108496000-108496999bps	KDELC2	0.693719	1	4
Chromosome 5, 125274000-125274999bps	LOC101927421	0.693719	1	4
Chromosome 8, 74660000-74660999bps	MIR2052HG	0.693719	1	4
Chromosome 11, 78562000-78562999bps	NARS2	0.693719	1	4
Chromosome 15, 99306000-99306999bps	LRRC28	0.693719	1	4
Chromosome 3, 6771000-6771999bps	GRM7-AS3	0.693719	1	4
Chromosome 17, 50427000-50427999bps	ACSF2	0.693719	1	4
Chromosome 4, 7860000-7860999bps	AFAP1	0.693719	1	4
Chromosome 9, 113958000-113958999bps	ZNF618	0.693719	1	4
Chromosome 1, 223646000-223646999bps	CAPN8	0.693719	1	4
Chromosome 12, 78937000-78937999bps	SYT1	0.693719	1	4
Chromosome 9, 9754000-9754999bps	PTPRD	0.693719	1	4
Chromosome 9, 89702000-89702999bps	UNQ6494	0.693719	1	4
Chromosome 7, 107170000-107170999bps	HBP1	0.693719	1	4
Chromosome 20, 63978000-63978999bps	SAMD10	0.693719	1	4
Chromosome 12, 80933000-80933999bps	LIN7A	0.693719	1	4
Chromosome 17, 42459000-42459999bps	ATP6V0A1	0.693719	1	4
Chromosome 1, 178460000-178460999bps	RASAL2	0.693719	1	4
Chromosome 8, 129987000-129987999bps	FAM49B	0.693719	1	4
Chromosome 4, 161580000-161580999bps	FSTL5	0.693719	1	4
Chromosome 22, 50306000-50306999bps	PLXNB2	0.693719	1	4
Chromosome 7, 120716000-120716999bps	KCND2	0.693719	1	4
Chromosome 16, 24194000-24194999bps	PRKCB	0.693719	1	4
Chromosome 15, 75949000-75949999bps	NRG4	0.693719	1	4
Chromosome 17, 15946000-15946999bps	ADORA2B	0.693719	1	4
Chromosome 3, 124558000-124558999bps	KALRN	0.693719	1	4
Chromosome 12, 39876000-39876999bps	SLC2A13	0.693719	1	4
Chromosome 3, 23248000-23248999bps	UBE2E2	0.693719	1	4
Chromosome 3, 112355000-112355999bps	CD200	0.693719	1	4
Chromosome 2, 50431000-50431999bps	NRXN1	0.693719	1	4
Chromosome 14, 52000000-52000999bps	C14orf166	0.693719	1	4
Chromosome 9, 70895000-70895999bps	TRPM3	0.693719	1	4
Chromosome 15, 34037000-34037999bps	AVEN, CHRM5	0.693719	1	4
Chromosome 7, 35691000-35691999bps	HERPUD2	0.693719	1	4
Chromosome 1, 39882000-39882999bps	TRIT1	0.693719	1	4
Chromosome 7, 78355000-78355999bps	MAGI2, RPL13AP17	0.693719	1	4
Chromosome 4, 4487000-4487999bps	STX18	0.693719	1	4
Chromosome 6, 56575000-56575999bps	DST	0.693719	1	4
Chromosome 12, 53492000-53492999bps	MAP3K12	0.693719	1	4
Chromosome 3, 168251000-168251999bps	EGFEM1P	0.693719	1	4
Chromosome 15, 60395000-60395999bps	ANXA2	0.693719	1	4
Chromosome 4, 150228000-150228999bps	DCLK2	0.693719	1	4
Chromosome 5, 24542000-24542999bps	CDH10	0.693719	1	4
Chromosome 8, 68638000-68638999bps	C8orf34	0.693719	1	4
Chromosome 2, 97662000-97662999bps	ACTR1B	0.693719	1	4
Chromosome 11, 27464000-27464999bps	LGR4	0.693719	1	4
Chromosome 6, 64213000-64213999bps	EYS	0.693719	1	4
Chromosome 14, 33933000-33933999bps	EGLN3	0.693719	1	4
Chromosome 6, 121092000-121092999bps	TBC1D32	0.693719	1	4
Chromosome 7, 141013000-141013999bps	MRPS33	0.693719	1	4
Chromosome 2, 25401000-25401999bps	DTNB	0.693719	1	4
Chromosome 18, 76478000-76478999bps	ZNF516	0.693719	1	4
Chromosome 1, 200364000-200364999bps	LINC00862	0.693719	1	4
Chromosome 10, 97550000-97550999bps	UBTD1	0.693719	1	4
Chromosome 11, 86396000-86396999bps	CCDC81	0.693719	1	4
Chromosome 13, 50153000-50153999bps	DLEU1	0.693719	1	4
Chromosome 8, 62551000-62551999bps	NKAIN3	0.693719	1	4
Chromosome 15, 35554000-35554999bps	DPH6-AS1	0.693719	1	4
Chromosome 3, 149638000-149638999bps	WWTR1	0.693719	1	4
Chromosome 9, 125911000-125911999bps	PBX3	0.693719	1	4
Chromosome 10, 20234000-20234999bps	PLXDC2	0.693719	1	4
Chromosome 9, 87516000-87516999bps	DAPK1	0.693719	1	4
Chromosome 1, 26238000-26238999bps	CEP85	0.693719	1	4
Chromosome 14, 90330000-90330999bps	NRDE2	0.693719	1	4
Chromosome 6, 11196000-11196999bps	NEDD9	0.693719	1	4
Chromosome 13, 66951000-66951999bps	PCDH9	0.693719	1	4
Chromosome 1, 11935000-11935999bps	PLOD1	0.693719	1	4
Chromosome 1, 71852000-71852999bps	NEGR1	0.693719	1	4
Chromosome 1, 243387000-243387999bps	SDCCAG8	0.693719	1	4
Chromosome 17, 74205000-74205999bps	RPL38	0.693719	1	4
Chromosome 11, 20671000-20671999bps	NELL1	0.693719	1	4
Chromosome 17, 63144000-63144999bps	TANC2	0.693719	1	4
Chromosome 4, 93206000-93206999bps	GRID2	0.693719	1	4
Chromosome 1, 179297000-179297999bps	SOAT1	0.693719	1	4
Chromosome 8, 66904000-66904999bps	MCMDC2	0.693719	1	4
Chromosome 7, 101487000-101487999bps	COL26A1	0.693719	1	4
Chromosome 11, 20836000-20836999bps	NELL1	0.693719	13	18
Chromosome 18, 21742000-21742999bps	MIB1	0.693719	5	9
Chromosome 7, 131091000-131091999bps	LINC-PINT	0.693719	5	9
Chromosome 1, 205314000-205314999bps	NUAK2	0.693719	5	9
Chromosome 22, 38180000-38180999bps	PLA2G6	0.693719	5	9
Chromosome X, 133635000-133635999bps	GPC3	0.693719	5	9
Chromosome 17, 29148000-29148999bps	MYO18A	0.693719	5	9
Chromosome X, 111178000-111178999bps	PAK3	0.693719	5	9
Chromosome 13, 23432000-23432999bps	SACS	0.693719	5	9
Chromosome 12, 121468000-121468999bps	KDM2B	0.693719	5	9
Chromosome 15, 57446000-57446999bps	CGNL1	0.693719	5	9
Chromosome 2, 170213000-170213999bps	MYO3B	0.693719	5	9
Chromosome 3, 114687000-114687999bps	ZBTB20	0.693719	5	9
Chromosome 6, 53524000-53524999bps	GCLC	0.693719	5	9
Chromosome 14, 56902000-56902999bps	OTX2-AS1	0.693719	5	9
Chromosome 17, 40098000-40098999bps	NR1D1	0.693719	5	9
Chromosome 19, 33129000-33129999bps	GPATCH1	0.693719	5	9
Chromosome 9, 72727000-72727999bps	TMC1	0.693719	5	9
Chromosome 3, 114692000-114692999bps	ZBTB20	0.693719	5	9
Chromosome 1, 225373000-225373999bps	DNAH14	0.693719	5	9
Chromosome 4, 4429000-4429999bps	STX18	0.693719	5	9
Chromosome 3, 47889000-47889999bps	MAP4	0.693719	5	9
Chromosome 2, 63849000-63849999bps	UGP2	0.693719	15	20
Chromosome 4, 20332000-20332999bps	SLIT2	0.693719	16	21
Chromosome 21, 45541000-45541999bps	SLC19A1	0.693719	6	10
Chromosome 4, 82372000-82372999bps	HNRNPD	0.693719	6	10
Chromosome 9, 8416000-8416999bps	PTPRD	0.693719	6	10
Chromosome X, 130264000-130264999bps	ZNF280C	0.693719	6	10
Chromosome 3, 78730000-78730999bps	ROBO1	0.693719	6	10
Chromosome 22, 29918000-29918999bps	MTMR3	0.693719	6	10
Chromosome 22, 39400000-39400999bps	TAB1	0.693719	6	10
Chromosome 1, 154788000-154788999bps	KCNN3	0.693719	6	10
Chromosome 11, 78470000-78470999bps	NARS2	0.693719	6	10
Chromosome 3, 114153000-114153999bps	DRD3	0.693719	6	10
Chromosome 10, 126114000-126114999bps	ADAM12	0.693719	6	10
Chromosome 1, 183404000-183404999bps	NMNAT2	0.693719	6	10
Chromosome 7, 21869000-21869999bps	DNAH11	0.693719	6	10
Chromosome 14, 65580000-65580999bps	FUT8	0.693719	6	10
Chromosome 22, 17379000-17379999bps	CECR2	0.693719	6	10
Chromosome 19, 38497000-38497999bps	RYR1	0.693719	19	24
Chromosome 16, 14637000-14637999bps	BFAR	0.693719	20	25
Chromosome 2, 44653000-44653999bps	CAMKMT	0.693719	7	11
Chromosome 14, 23009000-23009999bps	C14orf93	0.693719	7	11
Chromosome 17, 40068000-40068999bps	THRA	0.693719	7	11
Chromosome 6, 150776000-150776999bps	PLEKHG1	0.693719	7	11
Chromosome 10, 26698000-26698999bps	PDSS1	0.693719	7	11
Chromosome 9, 129490000-129490999bps	LINC00963	0.693719	7	11
Chromosome X, 47234000-47234999bps	USP11	0.693719	7	11
Chromosome 18, 42620000-42620999bps	LINC00907	0.693719	7	11
Chromosome 6, 42440000-42440999bps	TRERF1	0.693719	7	11
Chromosome 2, 157264000-157264999bps	GALNT5	0.693719	7	11
Chromosome 12, 105158000-105158999bps	KIAA1033	0.693719	7	11
Chromosome 15, 60543000-60543999bps	RORA, RORA-AS1	0.693719	8	12
Chromosome 10, 74576000-74576999bps	ADK	0.693719	8	12
Chromosome 2, 179556000-179556999bps	ZNF385B	0.693719	8	12
Chromosome 22, 29916000-29916999bps	MTMR3	0.693719	8	12
Chromosome 7, 130960000-130960999bps	LINC-PINT	0.693719	8	12
Chromosome 14, 33937000-33937999bps	EGLN3	0.693719	8	12
Chromosome 11, 73789000-73789999bps	MRPL48	0.693719	8	12
Chromosome 1, 28519000-28519999bps	RCC1	0.693719	8	12
Chromosome 18, 49150000-49150999bps	DYM	0.693719	8	12
Chromosome 3, 169573000-169573999bps	MECOM	0.693719	2	5
Chromosome 2, 70703000-70703999bps	ADD2	0.693719	2	5
Chromosome 7, 151252000-151252999bps	SMARCD3	0.693719	2	5
Chromosome 9, 76471000-76471999bps	GCNT1	0.693719	2	5
Chromosome 18, 48546000-48546999bps	CTIF	0.693719	2	5
Chromosome 15, 63536000-63536999bps	USP3	0.693719	2	5
Chromosome 6, 108625000-108625999bps	FOXO3	0.693719	2	5
Chromosome 4, 94549000-94549999bps	PDLIM5	0.693719	2	5
Chromosome 11, 78551000-78551999bps	NARS2, LOC101928896	0.693719	2	5
Chromosome 11, 62545000-62545999bps	AHNAK	0.693719	2	5
Chromosome 3, 159229000-159229999bps	IQCJ-SCHIP1, IQCJ	0.693719	2	5
Chromosome 6, 162619000-162619999bps	PARK2	0.693719	2	5
Chromosome 8, 48009000-48009999bps	UBE2V2	0.693719	2	5
Chromosome X, 86381000-86381999bps	DACH2	0.693719	2	5
Chromosome 19, 45583000-45583999bps	OPA3	0.693719	2	5
Chromosome 5, 10607000-10607999bps	ANKRD33B	0.693719	2	5
Chromosome 3, 46980000-46980999bps	CCDC12, NBEAL2	0.693719	2	5
Chromosome 17, 57313000-57313999bps	MSI2	0.693719	2	5
Chromosome 11, 68314000-68314999bps	LRP5	0.693719	2	5
Chromosome 2, 50137000-50137999bps	NRXN1	0.693719	2	5
Chromosome 2, 195658000-195658999bps	SLC39A10	0.693719	2	5
Chromosome 4, 41079000-41079999bps	APBB2	0.693719	2	5
Chromosome 9, 3509000-3509999bps	RFX3	0.693719	2	5
Chromosome 1, 64472000-64472999bps	CACHD1	0.693719	2	5
Chromosome 4, 16731000-16731999bps	LDB2	0.693719	2	5
Chromosome 15, 64288000-64288999bps	CSNK1G1	0.693719	2	5
Chromosome 12, 64640000-64640999bps	RASSF3	0.693719	2	5
Chromosome 8, 58629000-58629999bps	NSMAF	0.693719	2	5
Chromosome 2, 140354000-140354999bps	LRP1B	0.693719	2	5
Chromosome X, 24589000-24589999bps	PCYT1B	0.693719	2	5
Chromosome 2, 42638000-42638999bps	MTA3	0.693719	2	5
Chromosome 13, 66581000-66581999bps	PCDH9	0.693719	2	5
Chromosome 3, 59923000-59923999bps	FHIT	0.693719	2	5
Chromosome 11, 76890000-76890999bps	ACER3	0.693719	2	5
Chromosome 3, 114650000-114650999bps	ZBTB20	0.693719	2	5
Chromosome 2, 217329000-217329999bps	DIRC3, DIRC3-AS1	0.693719	2	5
Chromosome 9, 96340000-96340999bps	SLC35D2	0.693719	2	5
Chromosome 6, 53835000-53835999bps	LRRC1	0.693719	2	5
Chromosome X, 40158000-40158999bps	BCOR	0.693719	2	5
Chromosome 2, 172001000-172001999bps	METAP1D	0.693719	2	5
Chromosome 3, 181697000-181697999bps	SOX2-OT	0.693719	2	5
Chromosome 6, 8450000-8450999bps	LOC100506207	0.693719	2	5
Chromosome 10, 126177000-126177999bps	ADAM12	0.693719	2	5
Chromosome 3, 25433000-25433999bps	RARB	0.693719	2	5
Chromosome 17, 63122000-63122999bps	TANC2	0.693719	2	5
Chromosome 3, 114802000-114802999bps	ZBTB20	0.693719	2	5
Chromosome 15, 75996000-75996999bps	NRG4	0.693719	2	5
Chromosome 17, 7233000-7233999bps	DVL2	0.693719	2	5
Chromosome 10, 11876000-11876999bps	PROSER2-AS1	0.693719	2	5
Chromosome 1, 32640000-32640999bps	ZBTB8OS	0.693719	2	5
Chromosome 9, 18506000-18506999bps	ADAMTSL1	0.693719	2	5
Chromosome 2, 133426000-133426999bps	NCKAP5	0.693719	2	5
Chromosome 17, 54920000-54920999bps	TOM1L1	0.693719	2	5
Chromosome X, 148864000-148864999bps	AFF2	0.693719	2	5
Chromosome 3, 181457000-181457999bps	SOX2-OT	0.693719	2	5
Chromosome 22, 47066000-47066999bps	TBC1D22A	0.693719	2	5
Chromosome 21, 25658000-25658999bps	JAM2	0.693719	2	5
Chromosome 2, 217290000-217290999bps	DIRC3, DIRC3-AS1	0.693719	2	5
Chromosome 20, 51799000-51799999bps	SALL4	0.693719	2	5
Chromosome 3, 130957000-130957999bps	ATP2C1	0.693719	2	5
Chromosome 10, 88881000-88881999bps	STAMBPL1	0.693719	2	5
Chromosome 4, 106259000-106259999bps	TBCK	0.693719	2	5
Chromosome 13, 49113000-49113999bps	FNDC3A	0.693719	2	5
Chromosome 10, 24681000-24681999bps	ARHGAP21	0.693719	2	5
Chromosome 7, 83452000-83452999bps	SEMA3E	0.693719	2	5
Chromosome 11, 85119000-85119999bps	DLG2	0.693719	2	5
Chromosome 5, 131323000-131323999bps	CDC42SE2	0.693719	2	5
Chromosome 10, 126178000-126178999bps	ADAM12	0.693719	2	5
Chromosome 15, 65183000-65183999bps	CLPX	0.693719	2	5
Chromosome 6, 38784000-38784999bps	DNAH8	0.693719	2	5
Chromosome 14, 103024000-103024999bps	CDC42BPB	0.693719	2	5
Chromosome 17, 60469000-60469999bps	APPBP2	0.693719	2	5
Chromosome 20, 25584000-25584999bps	NINL	0.693719	2	5
Chromosome 17, 54901000-54901999bps	TOM1L1	0.693719	2	5
Chromosome 10, 33235000-33235999bps	NRP1	0.693719	2	5
Chromosome 4, 138222000-138222999bps	SLC7A11	0.693719	2	5
Chromosome 10, 117343000-117343999bps	PDZD8	0.693719	2	5
Chromosome 9, 3928000-3928999bps	GLIS3	0.693719	2	5
Chromosome 6, 37517000-37517999bps	LOC100505530	0.693719	2	5
Chromosome 11, 7320000-7320999bps	SYT9	0.693719	2	5
Chromosome 12, 21357000-21357999bps	SLCO1A2	0.693719	2	5
Chromosome 4, 55365000-55365999bps	SRD5A3	0.693719	2	5
Chromosome 1, 225651000-225651999bps	ENAH	0.693719	2	5
Chromosome 2, 119853000-119853999bps	PTPN4	0.693719	2	5
Chromosome 17, 46743000-46743999bps	NSF	0.693719	2	5
Chromosome 12, 110049000-110049999bps	C12orf76	0.693719	2	5
Chromosome 15, 49637000-49637999bps	DTWD1	0.693719	2	5
Chromosome 6, 144649000-144649999bps	UTRN	0.693719	2	5
Chromosome 4, 54017000-54017999bps	CHIC2	0.693719	2	5
Chromosome 22, 40818000-40818999bps	SLC25A17	0.693719	2	5
Chromosome 3, 71685000-71685999bps	EIF4E3	0.693719	2	5
Chromosome 10, 59708000-59708999bps	SLC16A9	0.693719	2	5
Chromosome 2, 69386000-69386999bps	GFPT1	0.693719	2	5
Chromosome 8, 17696000-17696999bps	MTUS1	0.693719	2	5
Chromosome 1, 243747000-243747999bps	AKT3	0.693719	2	5
Chromosome 9, 35491000-35491999bps	RUSC2	0.693719	2	5
Chromosome 14, 56896000-56896999bps	OTX2-AS1	0.693719	2	5
Chromosome 2, 75709000-75709999bps	GCFC2	0.693719	2	5
Chromosome 3, 112482000-112482999bps	BTLA	0.693719	2	5
Chromosome 2, 163732000-163732999bps	FIGN	0.693719	2	5
Chromosome 13, 73701000-73701999bps	KLF12	0.693719	2	5
Chromosome 14, 50813000-50813999bps	NIN	0.693719	2	5
Chromosome 11, 27451000-27451999bps	LGR4	0.693719	2	5
Chromosome 8, 60681000-60681999bps	CHD7	0.693719	2	5
Chromosome 2, 179553000-179553999bps	ZNF385B	0.693719	2	5
Chromosome 18, 69674000-69674999bps	DOK6	0.693719	2	5
Chromosome 1, 967000-967999bps	PLEKHN1	0.693719	2	5
Chromosome X, 134803000-134803999bps	FAM122C	0.693719	2	5
Chromosome 7, 20078000-20078999bps	LOC101927668	0.693719	2	5
Chromosome 3, 186805000-186805999bps	RFC4	0.693719	2	5
Chromosome 22, 38504000-38504999bps	DDX17	0.693719	2	5
Chromosome 13, 71721000-71721999bps	DACH1	0.693719	2	5
Chromosome 4, 147749000-147749999bps	ARHGAP10	0.693719	2	5
Chromosome 8, 52174000-52174999bps	ST18	0.693719	2	5
Chromosome 3, 179882000-179882999bps	PEX5L	0.693719	2	5
Chromosome 4, 153214000-153214999bps	TRIM2	0.693719	2	5
Chromosome 20, 16572000-16572999bps	KIF16B	0.693719	2	5
Chromosome 2, 115732000-115732999bps	DPP10	0.693719	2	5
Chromosome 7, 30352000-30352999bps	ZNRF2	0.693719	9	13
Chromosome 3, 47259000-47259999bps	KIF9	0.693719	9	13
Chromosome 9, 106934000-106934999bps	ZNF462	0.693719	9	13
Chromosome 22, 36528000-36528999bps	EIF3D	0.693719	9	13
Chromosome 9, 128703000-128703999bps	PKN3	0.693719	9	13
Chromosome 10, 101492000-101492999bps	BTRC	0.693719	9	13
Chromosome 3, 169597000-169597999bps	MECOM	0.693719	10	14
Chromosome 17, 4310000-4310999bps	UBE2G1	0.693719	10	14
Chromosome 3, 47780000-47780999bps	SMARCC1	0.693719	10	14
Chromosome 12, 56299000-56299999bps	CS	0.693719	11	15
Chromosome X, 123469000-123469999bps	GRIA3	0.693719	11	15
Chromosome 17, 7584000-7584999bps	MPDU1	0.693719	12	16
Chromosome 11, 46976000-46976999bps	C11orf49	0.693719	12	16
Chromosome 1, 23343000-23343999bps	HNRNPR	0.693719	12	16
Chromosome 11, 30479000-30479999bps	MPPED2	0.693719	13	17
Chromosome 9, 70893000-70893999bps	TRPM3	0.693719	3	6
Chromosome X, 40100000-40100999bps	BCOR	0.693719	3	6
Chromosome 7, 39353000-39353999bps	POU6F2	0.693719	3	6
Chromosome 17, 1398000-1398999bps	YWHAE	0.693719	3	6
Chromosome 4, 48705000-48705999bps	FRYL	0.693719	3	6
Chromosome 10, 125154000-125154999bps	CTBP2	0.693719	3	6
Chromosome 11, 66811000-66811999bps	C11orf80	0.693719	3	6
Chromosome 12, 23641000-23641999bps	SOX5	0.693719	3	6
Chromosome 12, 86332000-86332999bps	MGAT4C	0.693719	3	6
Chromosome X, 74292000-74292999bps	FTX	0.693719	3	6
Chromosome 10, 65934000-65934999bps	CTNNA3	0.693719	3	6
Chromosome 10, 62076000-62076999bps	ARID5B	0.693719	3	6
Chromosome 2, 216693000-216693999bps	IGFBP5	0.693719	3	6
Chromosome 4, 165328000-165328999bps	MSMO1	0.693719	3	6
Chromosome 2, 58057000-58057999bps	VRK2	0.693719	3	6
Chromosome 14, 102165000-102165999bps	WDR20	0.693719	3	6
Chromosome 7, 42153000-42153999bps	GLI3	0.693719	3	6
Chromosome 19, 10887000-10887999bps	CARM1	0.693719	3	6
Chromosome 1, 45863000-45863999bps	MAST2	0.693719	3	6
Chromosome 13, 96394000-96394999bps	HS6ST3	0.693719	3	6
Chromosome 17, 36546000-36546999bps	GGNBP2	0.693719	3	6
Chromosome 12, 50572000-50572999bps	DIP2B	0.693719	3	6
Chromosome 2, 174896000-174896999bps	CHN1	0.693719	3	6
Chromosome 19, 38903000-38903999bps	NFKBIB	0.693719	3	6
Chromosome 15, 26767000-26767999bps	GABRB3	0.693719	3	6
Chromosome 6, 162703000-162703999bps	PARK2	0.693719	3	6
Chromosome 2, 200863000-200863999bps	CLK1	0.693719	3	6
Chromosome 17, 35372000-35372999bps	SLFN11	0.693719	3	6
Chromosome 17, 59786000-59786999bps	VMP1	0.693719	3	6
Chromosome 16, 47316000-47316999bps	ITFG1	0.693719	3	6
Chromosome 3, 56002000-56002999bps	ERC2	0.693719	3	6
Chromosome 6, 107510000-107510999bps	SOBP	0.693719	3	6
Chromosome 9, 27478000-27478999bps	MOB3B	0.693719	3	6
Chromosome 4, 153190000-153190999bps	TRIM2	0.693719	3	6
Chromosome 13, 20568000-20568999bps	IFT88	0.693719	3	6
Chromosome X, 92271000-92271999bps	PCDH11X	0.693719	3	6
Chromosome 1, 6198000-6198999bps	RPL22	0.693719	3	6
Chromosome 6, 11036000-11036999bps	ELOVL2	0.693719	3	6
Chromosome 17, 28111000-28111999bps	NLK	0.693719	3	6
Chromosome 18, 21613000-21613999bps	SNRPD1	0.693719	3	6
Chromosome 11, 14340000-14340999bps	RRAS2	0.693719	3	6
Chromosome 3, 78732000-78732999bps	ROBO1	0.693719	3	6
Chromosome 11, 21025000-21025999bps	NELL1	0.693719	3	6
Chromosome 1, 243723000-243723999bps	AKT3	0.693719	3	6
Chromosome 10, 5414000-5414999bps	NET1	0.693719	3	6
Chromosome 6, 56544000-56544999bps	DST	0.693719	3	6
Chromosome 2, 49973000-49973999bps	NRXN1	0.693719	3	6
Chromosome 17, 58918000-58918999bps	PPM1E	0.693719	3	6
Chromosome 4, 4440000-4440999bps	STX18	0.693719	3	6
Chromosome 20, 58653000-58653999bps	STX16, STX16-NPEPL1	0.693719	3	6
Chromosome 9, 89700000-89700999bps	UNQ6494	0.693719	3	6
Chromosome 11, 34898000-34898999bps	APIP	0.693719	3	6
Chromosome 1, 243724000-243724999bps	AKT3	0.693719	3	6
Chromosome 11, 32894000-32894999bps	QSER1	0.693719	3	6
Chromosome 15, 65349000-65349999bps	IGDCC3	0.693719	3	6
Chromosome X, 96686000-96686999bps	DIAPH2	0.693719	3	6
Chromosome 6, 107508000-107508999bps	SOBP	0.693719	3	6
Chromosome 15, 71386000-71386999bps	THSD4	0.693719	3	6
Chromosome 9, 126861000-126861999bps	ZBTB34	0.693719	3	6
Chromosome 7, 83145000-83145999bps	PCLO	0.693719	3	6
Chromosome 15, 80069000-80069999bps	ZFAND6	0.693719	3	6
Chromosome 8, 131920000-131920999bps	EFR3A	0.693719	3	6
Chromosome 19, 55657000-55657999bps	U2AF2	0.693719	3	6
Chromosome 17, 59722000-59722999bps	VMP1	0.693719	15	19
Chromosome 14, 102168000-102168999bps	WDR20	0.693719	17	21
Chromosome 17, 76223000-76223999bps	RNF157	0.693719	17	21
Chromosome 19, 49643000-49643999bps	SCAF1	0.693719	4	7
Chromosome 9, 17322000-17322999bps	CNTLN	0.693719	4	7
Chromosome 11, 90835000-90835999bps	DISC1FP1	0.693719	4	7
Chromosome 20, 17973000-17973999bps	MGME1	0.693719	4	7
Chromosome 10, 25561000-25561999bps	GPR158	0.693719	4	7
Chromosome 3, 111749000-111749999bps	PLCXD2, PHLDB2	0.693719	4	7
Chromosome 2, 39301000-39301999bps	MAP4K3	0.693719	4	7
Chromosome 2, 9896000-9896999bps	TAF1B	0.693719	4	7
Chromosome 18, 36432000-36432999bps	FHOD3	0.693719	4	7
Chromosome 10, 100998000-100998999bps	LZTS2	0.693719	4	7
Chromosome 14, 51521000-51521999bps	FRMD6, FRMD6-AS2	0.693719	4	7
Chromosome 22, 16806000-16806999bps	XKR3	0.693719	4	7
Chromosome 10, 22673000-22673999bps	PIP4K2A	0.693719	4	7
Chromosome 12, 124071000-124071999bps	ZNF664-FAM101A	0.693719	4	7
Chromosome 16, 50279000-50279999bps	ADCY7	0.693719	4	7
Chromosome 9, 72527000-72527999bps	TMC1	0.693719	4	7
Chromosome 8, 123395000-123395999bps	ATAD2	0.693719	4	7
Chromosome 14, 73655000-73655999bps	DNAL1	0.693719	4	7
Chromosome 7, 83447000-83447999bps	SEMA3E	0.693719	4	7
Chromosome 1, 201752000-201752999bps	IPO9-AS1, NAV1	0.693719	4	7
Chromosome 11, 86394000-86394999bps	CCDC81	0.693719	4	7
Chromosome 6, 138497000-138497999bps	NHSL1	0.693719	4	7
Chromosome 12, 79331000-79331999bps	SYT1	0.693719	4	7
Chromosome 5, 72485000-72485999bps	ZNF366	0.693719	4	7
Chromosome 3, 39898000-39898999bps	MYRIP	0.693719	4	7
Chromosome 4, 37976000-37976999bps	TBC1D1	0.693719	4	7
Chromosome 6, 20641000-20641999bps	CDKAL1	0.693719	4	7
Chromosome 21, 34129000-34129999bps	MRPS6	0.693719	4	7
Chromosome 3, 55861000-55861999bps	ERC2	0.693719	4	7
Chromosome 11, 46338000-46338999bps	DGKZ	0.693719	4	7
Chromosome 7, 80477000-80477999bps	GNAT3	0.693719	4	7
Chromosome 1, 33257000-33257999bps	ZNF362	0.693719	4	7
Chromosome 4, 15606000-15606999bps	FBXL5	0.693719	4	7
Chromosome 6, 150754000-150754999bps	PLEKHG1	0.693719	4	7
Chromosome 10, 74419000-74419999bps	ADK	0.693719	4	7
Chromosome 14, 56893000-56893999bps	OTX2-AS1	0.693719	4	7
Chromosome 9, 34469000-34469999bps	DNAI1	0.693719	0	2
Chromosome 4, 48343000-48343999bps	SLAIN2	0.693719	0	2
Chromosome 18, 63365000-63365999bps	KDSR	0.693719	0	2
Chromosome 6, 39933000-39933999bps	MOCS1	0.693719	0	2
Chromosome 2, 130934000-130934999bps	ARHGEF4	0.693719	0	2
Chromosome 3, 114445000-114445999bps	ZBTB20	0.693719	0	2
Chromosome 17, 27571000-27571999bps	KSR1	0.693719	0	2
Chromosome 8, 14293000-14293999bps	SGCZ	0.693719	0	2
Chromosome 11, 84409000-84409999bps	DLG2	0.693719	0	2
Chromosome 11, 31477000-31477999bps	IMMP1L	0.693719	0	2
Chromosome 10, 91414000-91414999bps	HECTD2, HECTD2-AS1	0.693719	0	2
Chromosome 17, 18860000-18860999bps	PRPSAP2	0.693719	0	2
Chromosome 6, 105330000-105330999bps	PREP	0.693719	0	2
Chromosome 6, 3067000-3067999bps	RIPK1	0.693719	0	2
Chromosome 11, 121155000-121155999bps	TECTA	0.693719	0	2
Chromosome 5, 16715000-16715999bps	MYO10	0.693719	0	2
Chromosome 4, 184473000-184473999bps	IRF2	0.693719	0	2
Chromosome 4, 119299000-119299999bps	C4orf3	0.693719	0	2
Chromosome 9, 34225000-34225999bps	UBAP1	0.693719	0	2
Chromosome 2, 135528000-135528999bps	ZRANB3	0.693719	0	2
Chromosome 6, 163243000-163243999bps	PACRG	0.693719	0	2
Chromosome 17, 36976000-36976999bps	AATF	0.693719	0	2
Chromosome 3, 109023000-109023999bps	MORC1	0.693719	0	2
Chromosome 15, 72059000-72059999bps	MYO9A	0.693719	0	2
Chromosome 22, 44028000-44028999bps	PARVB	0.693719	0	2
Chromosome 4, 90188000-90188999bps	CCSER1	0.693719	0	2
Chromosome 14, 45139000-45139999bps	FANCM	0.693719	0	2
Chromosome 12, 78966000-78966999bps	SYT1	0.693719	0	2
Chromosome 10, 5449000-5449999bps	NET1	0.693719	0	2
Chromosome 5, 76490000-76490999bps	IQGAP2	0.693719	0	2
Chromosome 1, 67308000-67308999bps	IL12RB2	0.693719	0	2
Chromosome 5, 81721000-81721999bps	SSBP2	0.693719	0	2
Chromosome 3, 123218000-123218999bps	SEC22A	0.693719	0	2
Chromosome 20, 32282000-32282999bps	KIF3B	0.693719	0	2
Chromosome 14, 56834000-56834999bps	OTX2-AS1	0.693719	0	2
Chromosome 8, 113120000-113120999bps	CSMD3	0.693719	0	2
Chromosome 6, 43273000-43273999bps	TTBK1	0.693719	0	2
Chromosome 5, 16568000-16568999bps	FAM134B	0.693719	0	2
Chromosome 7, 29843000-29843999bps	WIPF3	0.693719	0	2
Chromosome 1, 210411000-210411999bps	HHAT	0.693719	0	2
Chromosome 18, 8617000-8617999bps	RAB12	0.693719	0	2
Chromosome 14, 101839000-101839999bps	PPP2R5C	0.693719	0	2
Chromosome 4, 56431000-56431999bps	PPAT	0.693719	0	2
Chromosome 2, 98698000-98698999bps	MGAT4A	0.693719	0	2
Chromosome 3, 119024000-119024999bps	IGSF11	0.693719	0	2
Chromosome 2, 86260000-86260999bps	REEP1	0.693719	0	2
Chromosome 3, 127574000-127574999bps	TPRA1	0.693719	0	2
Chromosome 15, 65348000-65348999bps	IGDCC3	0.693719	0	2
Chromosome 6, 163126000-163126999bps	PACRG	0.693719	0	2
Chromosome 14, 85534000-85534999bps	FLRT2	0.693719	0	2
Chromosome 8, 81281000-81281999bps	FABP5	0.693719	0	2
Chromosome 8, 39763000-39763999bps	ADAM2	0.693719	0	2
Chromosome 21, 33644000-33644999bps	ITSN1	0.693719	0	2
Chromosome 4, 5206000-5206999bps	STK32B	0.693719	0	2
Chromosome X, 104852000-104852999bps	IL1RAPL2	0.693719	0	2
Chromosome 19, 48901000-48901999bps	NUCB1	0.693719	0	2
Chromosome 15, 85401000-85401999bps	AKAP13	0.693719	0	2
Chromosome 6, 21120000-21120999bps	CDKAL1	0.693719	0	2
Chromosome 4, 118997000-118997999bps	SYNPO2	0.693719	0	2
Chromosome 7, 90347000-90347999bps	GTPBP10	0.693719	0	2
Chromosome 1, 180864000-180864999bps	XPR1	0.693719	0	2
Chromosome 3, 143601000-143601999bps	SLC9A9	0.693719	0	2
Chromosome 10, 127925000-127925999bps	PTPRE	0.693719	0	2
Chromosome 2, 171407000-171407999bps	METTL8	0.693719	0	2
Chromosome 3, 79637000-79637999bps	ROBO1	0.693719	0	2
Chromosome 9, 68455000-68455999bps	PGM5	0.693719	0	2
Chromosome 1, 216721000-216721999bps	ESRRG	0.693719	0	2
Chromosome 3, 194730000-194730999bps	LOC100507391	0.693719	0	2
Chromosome 2, 181007000-181007999bps	UBE2E3	0.693719	0	2
Chromosome 20, 2314000-2314999bps	TGM3	0.693719	0	2
Chromosome 8, 38760000-38760999bps	TACC1	0.693719	0	2
Chromosome 8, 64663000-64663999bps	CYP7B1	0.693719	0	2
Chromosome 19, 48588000-48588999bps	SULT2B1	0.693719	0	2
Chromosome 15, 60584000-60584999bps	RORA, RORA-AS1	0.693719	0	2
Chromosome 19, 1860000-1860999bps	KLF16	0.693719	0	2
Chromosome 15, 62642000-62642999bps	MGC15885	0.693719	0	2
Chromosome 8, 115666000-115666999bps	TRPS1	0.693719	0	2
Chromosome 15, 67757000-67757999bps	MAP2K5	0.693719	0	2
Chromosome 4, 139294000-139294999bps	NDUFC1	0.693719	0	2
Chromosome 9, 72668000-72668999bps	TMC1	0.693719	0	2
Chromosome 3, 183824000-183824999bps	MAP6D1	0.693719	0	2
Chromosome 10, 123781000-123781999bps	CPXM2	0.693719	0	2
Chromosome 18, 35973000-35973999bps	C18orf21	0.693719	0	2
Chromosome 8, 10338000-10338999bps	MSRA	0.693719	0	2
Chromosome 12, 112369000-112369999bps	HECTD4	0.693719	0	2
Chromosome 17, 46718000-46718999bps	NSF	0.693719	0	2
Chromosome 15, 90038000-90038999bps	ZNF710	0.693719	0	2
Chromosome 12, 122080000-122080999bps	MLXIP	0.693719	0	2
Chromosome 17, 57953000-57953999bps	CUEDC1	0.693719	0	2
Chromosome 11, 78108000-78108999bps	ALG8	0.693719	0	2
Chromosome 17, 59004000-59004999bps	TRIM37	0.693719	0	2
Chromosome 15, 31362000-31362999bps	KLF13	0.693719	0	2
Chromosome 21, 16285000-16285999bps	MIR99AHG	0.693719	0	2
Chromosome 7, 141096000-141096999bps	TMEM178B	0.693719	0	2
Chromosome 6, 101611000-101611999bps	GRIK2	0.693719	0	2
Chromosome 7, 131346000-131346999bps	MKLN1	0.693719	0	2
Chromosome 8, 39000000-39000999bps	ADAM9	0.693719	0	2
Chromosome 9, 70642000-70642999bps	TRPM3	0.693719	0	2
Chromosome 9, 17229000-17229999bps	CNTLN	0.693719	0	2
Chromosome 8, 19009000-19009999bps	PSD3	0.693719	0	2
Chromosome 14, 65614000-65614999bps	FUT8	0.693719	0	2
Chromosome 18, 76489000-76489999bps	ZNF516	0.693719	0	2
Chromosome 7, 120713000-120713999bps	KCND2	0.693719	0	2
Chromosome 12, 103955000-103955999bps	C12orf73	0.693719	0	2
Chromosome 22, 37640000-37640999bps	SH3BP1	0.693719	0	2
Chromosome 17, 1764000-1764999bps	SERPINF1	0.693719	0	2
Chromosome 2, 159268000-159268999bps	WDSUB1	0.693719	0	2
Chromosome 6, 53825000-53825999bps	LRRC1	0.693719	0	2
Chromosome X, 18666000-18666999bps	RS1	0.693719	0	2
Chromosome 1, 147544000-147544999bps	BCL9	0.693719	0	2
Chromosome X, 148577000-148577999bps	AFF2	0.693719	0	2
Chromosome 12, 93088000-93088999bps	LOC643339	0.693719	0	2
Chromosome 1, 237542000-237542999bps	RYR2	0.693719	0	2
Chromosome 11, 13383000-13383999bps	ARNTL	0.693719	0	2
Chromosome 15, 60553000-60553999bps	RORA, RORA-AS1	0.693719	0	2
Chromosome 11, 87285000-87285999bps	TMEM135	0.693719	0	2
Chromosome 11, 16307000-16307999bps	SOX6	0.693719	0	2
Chromosome 17, 19650000-19650999bps	ALDH3A2	0.693719	0	2
Chromosome 11, 76911000-76911999bps	ACER3	0.693719	0	2
Chromosome 2, 181219000-181219999bps	LOC101927156	0.693719	0	2
Chromosome 1, 32648000-32648999bps	ZBTB8OS	0.693719	0	2
Chromosome 15, 67728000-67728999bps	MAP2K5	0.693719	0	2
Chromosome 12, 118211000-118211999bps	TAOK3	0.693719	0	2
Chromosome 14, 75746000-75746999bps	TTLL5	0.693719	0	2
Chromosome 11, 16365000-16365999bps	SOX6	0.693719	0	2
Chromosome 3, 185820000-185820999bps	IGF2BP2	0.693719	0	2
Chromosome 1, 43840000-43840999bps	ST3GAL3	0.693719	0	2
Chromosome 17, 33358000-33358999bps	ASIC2	0.693719	0	2
Chromosome 8, 3244000-3244999bps	CSMD1	0.693719	0	2
Chromosome 4, 101192000-101192999bps	PPP3CA	0.693719	0	2
Chromosome 6, 64223000-64223999bps	EYS	0.693719	0	2
Chromosome 7, 82318000-82318999bps	CACNA2D1	0.693719	0	2
Chromosome 19, 4063000-4063999bps	ZBTB7A	0.693719	0	2
Chromosome 11, 26388000-26388999bps	ANO3	0.693719	0	2
Chromosome 7, 6199000-6199999bps	CYTH3	0.693719	0	2
Chromosome 3, 174953000-174953999bps	NAALADL2	0.693719	0	2
Chromosome 1, 43151000-43151999bps	FAM183A	0.693719	0	2
Chromosome 9, 121290000-121290999bps	GSN	0.693719	0	2
Chromosome 5, 55674000-55674999bps	SLC38A9	0.693719	0	2
Chromosome 10, 35464000-35464999bps	CCNY	0.693719	0	2
Chromosome 4, 30795000-30795999bps	PCDH7	0.693719	0	2
Chromosome 7, 44844000-44844999bps	H2AFV	0.693719	0	2
Chromosome 6, 16131000-16131999bps	MYLIP	0.693719	0	2
Chromosome 8, 52256000-52256999bps	ST18	0.693719	0	2
Chromosome 3, 114689000-114689999bps	ZBTB20	0.693719	0	2
Chromosome 10, 94405000-94405999bps	TBC1D12	0.693719	0	2
Chromosome 11, 19480000-19480999bps	NAV2	0.693719	0	2
Chromosome 20, 33528000-33528999bps	CBFA2T2	0.693719	0	2
Chromosome 15, 100514000-100514999bps	CERS3	0.693719	0	2
Chromosome 11, 78564000-78564999bps	NARS2	0.693719	0	2
Chromosome 12, 28506000-28506999bps	CCDC91	0.693719	0	2
Chromosome 13, 40664000-40664999bps	FOXO1	0.693719	0	2
Chromosome 9, 72583000-72583999bps	TMC1	0.693719	0	2
Chromosome 5, 161328000-161328999bps	GABRB2	0.693719	0	2
Chromosome 4, 40551000-40551999bps	RBM47	0.693719	0	2
Chromosome 17, 63123000-63123999bps	TANC2	0.693719	0	2
Chromosome 14, 73137000-73137999bps	PSEN1	0.693719	0	2
Chromosome 9, 105452000-105452999bps	FSD1L	0.693719	0	2
Chromosome 5, 35629000-35629999bps	SPEF2	0.693719	0	2
Chromosome 15, 41687000-41687999bps	MGA	0.693719	0	2
Chromosome X, 111200000-111200999bps	PAK3	0.693719	0	2
Chromosome 12, 120360000-120360999bps	MSI1	0.693719	0	2
Chromosome 15, 90958000-90958999bps	RCCD1	0.693719	0	2
Chromosome 8, 67654000-67654999bps	CPA6	0.693719	0	2
Chromosome 20, 47573000-47573999bps	NCOA3	0.693719	0	2
Chromosome 5, 117574000-117574999bps	LINC00992	0.693719	0	2
Chromosome 10, 126245000-126245999bps	ADAM12	0.693719	0	2
Chromosome 20, 50152000-50152999bps	TMEM189, TMEM189-UBE2V1	0.693719	0	2
Chromosome 18, 28087000-28087999bps	CDH2	0.693719	0	2
Chromosome 8, 40632000-40632999bps	ZMAT4	0.693719	0	2
Chromosome 21, 16380000-16380999bps	MIR99AHG	0.693719	0	2
Chromosome 4, 26607000-26607999bps	TBC1D19	0.693719	0	2
Chromosome X, 110965000-110965999bps	PAK3	0.693719	0	2
Chromosome 7, 8621000-8621999bps	NXPH1	0.693719	0	2
Chromosome X, 24466000-24466999bps	PDK3	0.693719	0	2
Chromosome 2, 114993000-114993999bps	DPP10	0.693719	0	2
Chromosome 22, 30325000-30325999bps	TBC1D10A	0.693719	0	2
Chromosome 5, 115168000-115168999bps	TRIM36	0.693719	0	2
Chromosome 10, 94412000-94412999bps	TBC1D12	0.693719	0	2
Chromosome 7, 96078000-96078999bps	DYNC1I1	0.693719	0	2
Chromosome 3, 107431000-107431999bps	LOC101929607	0.693719	0	2
Chromosome 7, 77223000-77223999bps	CCDC146	0.693719	0	2
Chromosome 1, 177706000-177706999bps	LOC101928778	0.693719	0	2
Chromosome 10, 26814000-26814999bps	ABI1	0.693719	0	2
Chromosome 17, 77323000-77323999bps	SEPT9	0.693719	0	2
Chromosome 3, 60028000-60028999bps	FHIT	0.693719	0	2
Chromosome 8, 94433000-94433999bps	FSBP, RAD54B	0.693719	0	2
Chromosome 8, 62370000-62370999bps	NKAIN3	0.693719	0	2
Chromosome 3, 48555000-48555999bps	PFKFB4	0.693719	0	2
Chromosome 17, 67228000-67228999bps	HELZ	0.693719	0	2
Chromosome 1, 12449000-12449999bps	VPS13D	0.693719	0	2
Chromosome 9, 10239000-10239999bps	PTPRD	0.693719	0	2
Chromosome 22, 25449000-25449999bps	CRYBB2P1	0.693719	0	2
Chromosome 1, 237799000-237799999bps	RYR2	0.693719	0	2
Chromosome 2, 9522000-9522999bps	ADAM17	0.693719	0	2
Chromosome 18, 4406000-4406999bps	DLGAP1	0.693719	0	2
Chromosome 2, 9357000-9357999bps	ASAP2	0.693719	0	2
Chromosome 1, 167874000-167874999bps	ADCY10	0.693719	0	2
Chromosome 8, 100238000-100238999bps	SPAG1	0.693719	0	2
Chromosome 7, 92452000-92452999bps	GATAD1	0.693719	0	2
Chromosome 20, 51766000-51766999bps	ATP9A	0.693719	0	2
Chromosome 15, 54096000-54096999bps	UNC13C	0.693719	0	2
Chromosome 18, 26893000-26893999bps	AQP4-AS1	0.693719	0	2
Chromosome 5, 38307000-38307999bps	EGFLAM	0.693719	0	2
Chromosome 22, 28638000-28638999bps	TTC28	0.693719	0	2
Chromosome 9, 125271000-125271999bps	GAPVD1	0.693719	0	2
Chromosome 2, 9209000-9209999bps	ASAP2	0.693719	0	2
Chromosome X, 40095000-40095999bps	BCOR	0.693719	0	2
Chromosome 2, 17581000-17581999bps	VSNL1	0.693719	0	2
Chromosome 3, 29289000-29289999bps	RBMS3	0.693719	0	2
Chromosome 13, 50213000-50213999bps	DLEU1	0.693719	0	2
Chromosome 9, 96253000-96253999bps	HSD17B3	0.693719	0	2
Chromosome 4, 48011000-48011999bps	CNGA1	0.693719	0	2
Chromosome 12, 1369000-1369999bps	ERC1	0.693719	0	2
Chromosome 7, 144834000-144834999bps	TPK1	0.693719	0	2
Chromosome 17, 63106000-63106999bps	TANC2	0.693719	0	2
Chromosome 15, 58064000-58064999bps	ALDH1A2	0.693719	0	2
Chromosome X, 29676000-29676999bps	IL1RAPL1	0.693719	0	2
Chromosome 1, 211825000-211825999bps	LPGAT1	0.693719	0	2
Chromosome 13, 50154000-50154999bps	DLEU1	0.693719	0	2
Chromosome 7, 129435000-129435999bps	STRIP2	0.693719	0	2
Chromosome 6, 15383000-15383999bps	JARID2	0.693719	0	2
Chromosome X, 16710000-16710999bps	CTPS2	0.693719	0	2
Chromosome 11, 48105000-48105999bps	PTPRJ	0.693719	0	2
Chromosome 12, 71947000-71947999bps	TPH2	0.693719	0	2
Chromosome 6, 20404000-20404999bps	E2F3	0.693719	0	2
Chromosome 1, 193189000-193189999bps	CDC73	0.693719	0	2
Chromosome 12, 537000-537999bps	B4GALNT3	0.693719	0	2
Chromosome 1, 241663000-241663999bps	WDR64	0.693719	0	2
Chromosome 2, 231366000-231366999bps	ARMC9	0.693719	0	2
Chromosome 1, 17437000-17437999bps	RCC2	0.693719	0	2
Chromosome 18, 58927000-58927999bps	ZNF532	0.693719	0	2
Chromosome 3, 175297000-175297999bps	NAALADL2	0.693719	0	2
Chromosome 16, 88454000-88454999bps	ZFPM1	0.693719	0	2
Chromosome 12, 80909000-80909999bps	LIN7A	0.693719	0	2
Chromosome 17, 74853000-74853999bps	GRIN2C	0.693719	0	2
Chromosome X, 29768000-29768999bps	IL1RAPL1	0.693719	0	2
Chromosome 19, 14005000-14005999bps	RFX1	0.693719	0	2
Chromosome 3, 154061000-154061999bps	ARHGEF26-AS1	0.693719	0	2
Chromosome 20, 21372000-21372999bps	XRN2	0.693719	0	2
Chromosome 17, 59149000-59149999bps	SKA2	0.693719	0	2
Chromosome 5, 123585000-123585999bps	CSNK1G3	0.693719	0	2
Chromosome 12, 93086000-93086999bps	LOC643339	0.693719	0	2
Chromosome 16, 53621000-53621999bps	RPGRIP1L	0.693719	0	2
Chromosome 2, 36584000-36584999bps	FEZ2	0.693719	0	2
Chromosome 9, 104765000-104765999bps	NIPSNAP3B	0.693719	0	2
Chromosome 6, 16330000-16330999bps	ATXN1	0.693719	0	2
Chromosome 6, 130020000-130020999bps	L3MBTL3	0.693719	0	2
Chromosome 4, 161555000-161555999bps	FSTL5	0.693719	0	2
Chromosome 11, 10110000-10110999bps	SBF2	0.693719	0	2
Chromosome 8, 38356000-38356999bps	WHSC1L1	0.693719	0	2
Chromosome 14, 41845000-41845999bps	LRFN5	0.693719	0	2
Chromosome 4, 172652000-172652999bps	GALNTL6, LOC101928314	0.693719	0	2
Chromosome 15, 63806000-63806999bps	HERC1	0.693719	0	2
Chromosome 5, 180918000-180918999bps	BTNL8	0.693719	0	2
Chromosome 7, 96244000-96244999bps	SLC25A13	0.693719	0	2
Chromosome 1, 47335000-47335999bps	CMPK1	0.693719	0	2
Chromosome 6, 159795000-159795999bps	MRPL18	0.693719	0	2
Chromosome X, 10611000-10611999bps	MID1	0.693719	0	2
Chromosome 13, 53856000-53856999bps	LINC00558	0.693719	0	2
Chromosome 4, 70712000-70712999bps	RUFY3	0.693719	0	2
Chromosome 14, 103022000-103022999bps	CDC42BPB	0.693719	0	2
Chromosome 3, 141281000-141281999bps	PXYLP1	0.693719	0	2
Chromosome 13, 109776000-109776999bps	IRS2	0.693719	0	2
Chromosome 17, 18859000-18859999bps	PRPSAP2	0.693719	0	2
Chromosome 20, 8413000-8413999bps	PLCB1	0.693719	0	2
Chromosome 5, 96085000-96085999bps	LOC101929710	0.693719	0	2
Chromosome 1, 25339000-25339999bps	TMEM50A	0.693719	0	2
Chromosome 19, 42532000-42532999bps	LIPE-AS1	0.693719	0	2
Chromosome 4, 185251000-185251999bps	SNX25	0.693719	0	2
Chromosome 2, 141190000-141190999bps	LRP1B	0.693719	0	2
Chromosome 17, 31339000-31339999bps	NF1	0.693719	0	2
Chromosome 2, 203240000-203240999bps	CYP20A1	0.693719	0	2
Chromosome 9, 121663000-121663999bps	DAB2IP	0.693719	0	2
Chromosome 12, 112284000-112284999bps	HECTD4	0.693719	0	2
Chromosome 2, 216339000-216339999bps	MARCH4	0.693719	0	2
Chromosome 4, 176733000-176733999bps	VEGFC	0.693719	0	2
Chromosome 22, 45757000-45757999bps	ATXN10	0.693719	0	2
Chromosome 14, 89441000-89441999bps	FOXN3	0.693719	0	2
Chromosome 3, 16886000-16886999bps	PLCL2	0.693719	0	2
Chromosome X, 133335000-133335999bps	GPC4	0.693719	0	2
Chromosome 6, 162606000-162606999bps	PARK2	0.693719	0	2
Chromosome 21, 44013000-44013999bps	TRAPPC10	0.693719	0	2
Chromosome 1, 155080000-155080999bps	EFNA3	0.693719	0	2
Chromosome 16, 56283000-56283999bps	GNAO1	0.693719	0	2
Chromosome 3, 107525000-107525999bps	BBX	0.693719	0	2
Chromosome 19, 4344000-4344999bps	MPND	0.693719	0	2
Chromosome 9, 125898000-125898999bps	PBX3	0.693719	0	2
Chromosome 17, 46052000-46052999bps	KANSL1	0.693719	0	2
Chromosome 13, 71591000-71591999bps	DACH1	0.693719	0	2
Chromosome 15, 36705000-36705999bps	C15orf41	0.693719	0	2
Chromosome 5, 156686000-156686999bps	SGCD	0.693719	0	2
Chromosome 12, 12537000-12537999bps	DUSP16	0.693719	0	2
Chromosome 3, 113315000-113315999bps	CFAP44	0.693719	0	2
Chromosome 7, 24970000-24970999bps	OSBPL3	0.693719	0	2
Chromosome 8, 12752000-12752999bps	LONRF1	0.693719	0	2
Chromosome 4, 153260000-153260999bps	TRIM2	0.693719	0	2
Chromosome 15, 66440000-66440999bps	MAP2K1	0.693719	0	2
Chromosome 18, 24270000-24270999bps	OSBPL1A	0.693719	0	2
Chromosome 8, 107405000-107405999bps	ANGPT1	0.693719	0	2
Chromosome 16, 47254000-47254999bps	ITFG1	0.693719	0	2
Chromosome 2, 48509000-48509999bps	PPP1R21	0.693719	0	2
Chromosome 7, 8661000-8661999bps	NXPH1	0.693719	0	2
Chromosome 1, 225425000-225425999bps	LBR	0.693719	0	2
Chromosome 12, 12625000-12625999bps	CREBL2	0.693719	0	2
Chromosome 9, 136057000-136057999bps	NACC2	0.693719	0	2
Chromosome 21, 16303000-16303999bps	MIR99AHG	0.693719	0	2
Chromosome 20, 2514000-2514999bps	ZNF343	0.693719	0	2
Chromosome 2, 58976000-58976999bps	LINC01122	0.693719	0	2
Chromosome 21, 33687000-33687999bps	ITSN1	0.693719	0	2
Chromosome 12, 27435000-27435999bps	ARNTL2-AS1	0.693719	0	2
Chromosome 7, 75093000-75093999bps	GTF2IRD2B	0.693719	0	2
Chromosome 7, 11658000-11658999bps	THSD7A	0.693719	0	2
Chromosome 9, 8693000-8693999bps	PTPRD	0.693719	0	2
Chromosome 10, 92330000-92330999bps	MARCH5	0.693719	0	2
Chromosome 15, 76235000-76235999bps	ETFA	0.693719	0	2
Chromosome 12, 100965000-100965999bps	ANO4	0.693719	0	2
Chromosome 5, 133328000-133328999bps	FSTL4	0.693719	0	2
Chromosome 11, 108928000-108928999bps	DDX10	0.693719	0	2
Chromosome 2, 38375000-38375999bps	ATL2	0.693719	0	2
Chromosome 11, 30487000-30487999bps	MPPED2	0.693719	0	2
Chromosome 15, 92485000-92485999bps	C15orf32	0.693719	0	2
Chromosome 7, 140110000-140110999bps	KDM7A	0.693719	0	2
Chromosome 4, 147748000-147748999bps	ARHGAP10	0.693719	0	2
Chromosome 10, 31402000-31402999bps	ZEB1	0.693719	0	2
Chromosome 17, 37494000-37494999bps	DUSP14	0.693719	0	2
Chromosome 7, 87594000-87594999bps	ABCB1	0.693719	0	2
Chromosome 7, 134315000-134315999bps	SLC35B4	0.693719	0	2
Chromosome 3, 142725000-142725999bps	TRPC1	0.693719	0	2
Chromosome X, 110947000-110947999bps	PAK3	0.693719	0	2
Chromosome 18, 76828000-76828999bps	ZNF236	0.693719	0	2
Chromosome 7, 39206000-39206999bps	POU6F2	0.693719	0	2
Chromosome 19, 18158000-18158999bps	PIK3R2	0.693719	0	2
Chromosome 8, 92093000-92093999bps	RUNX1T1	0.693719	0	2
Chromosome 19, 2599000-2599999bps	GNG7	0.693719	0	2
Chromosome 12, 79163000-79163999bps	SYT1	0.693719	0	2
Chromosome 2, 44663000-44663999bps	CAMKMT	0.693719	0	2
Chromosome 19, 17310000-17310999bps	DDA1	0.693719	0	2
Chromosome 13, 39491000-39491999bps	LHFP	0.693719	0	2
Chromosome 7, 38854000-38854999bps	VPS41	0.693719	0	2
Chromosome 3, 158803000-158803999bps	MFSD1	0.693719	0	2
Chromosome 5, 150673000-150673999bps	MYOZ3	0.693719	0	2
Chromosome 4, 89801000-89801999bps	SNCA	0.693719	0	2
Chromosome 11, 96147000-96147999bps	MAML2	0.693719	0	2
Chromosome 3, 49428000-49428999bps	NICN1	0.693719	0	2
Chromosome 12, 79064000-79064999bps	SYT1	0.693719	0	2
Chromosome 1, 26418000-26418999bps	LIN28A	0.693719	0	2
Chromosome 1, 44503000-44503999bps	RNF220	0.693719	0	2
Chromosome 10, 688000-688999bps	DIP2C	0.693719	0	2
Chromosome 11, 20763000-20763999bps	NELL1	0.693719	0	2
Chromosome 13, 96398000-96398999bps	HS6ST3	0.693719	0	2
Chromosome 11, 117860000-117860999bps	FXYD6-FXYD2, FXYD6	0.693719	0	2
Chromosome 9, 129027000-129027999bps	SH3GLB2	0.693719	0	2
Chromosome 10, 26003000-26003999bps	MYO3A	0.693719	0	2
Chromosome 7, 2356000-2356999bps	EIF3B	0.693719	0	2
Chromosome 1, 3120000-3120999bps	PRDM16	0.693719	0	2
Chromosome X, 18668000-18668999bps	RS1	0.693719	0	2
Chromosome 1, 236396000-236396999bps	EDARADD	0.693719	0	2
Chromosome 17, 63552000-63552999bps	DCAF7	0.693719	0	2
Chromosome 18, 4453000-4453999bps	DLGAP1	0.693719	0	2
Chromosome 6, 7111000-7111999bps	RREB1	0.693719	0	2
Chromosome 2, 156154000-156154999bps	LOC101929378	0.693719	0	2
Chromosome 10, 6204000-6204999bps	PFKFB3	0.693719	0	2
Chromosome 6, 28226000-28226999bps	ZSCAN9	0.693719	0	2
Chromosome 17, 42328000-42328999bps	STAT3	0.693719	0	2
Chromosome 4, 84220000-84220999bps	LOC101928978	0.693719	0	2
Chromosome 19, 6066000-6066999bps	RFX2	0.693719	0	2
Chromosome 15, 59148000-59148999bps	MYO1E	0.693719	0	2
Chromosome 2, 17757000-17757999bps	GEN1	0.693719	0	2
Chromosome 15, 90666000-90666999bps	CRTC3-AS1	0.693719	0	2
Chromosome 18, 58288000-58288999bps	NEDD4L	0.693719	0	2
Chromosome 13, 66791000-66791999bps	PCDH9	0.693719	0	2
Chromosome 12, 81205000-81205999bps	ACSS3	0.693719	0	2
Chromosome 15, 73144000-73144999bps	NEO1	0.693719	0	2
Chromosome 1, 22063000-22063999bps	CDC42	0.693719	0	2
Chromosome 4, 101163000-101163999bps	PPP3CA	0.693719	0	2
Chromosome 15, 49640000-49640999bps	DTWD1	0.693719	0	2
Chromosome 4, 153497000-153497999bps	KIAA0922	0.693719	0	2
Chromosome 18, 56987000-56987999bps	WDR7	0.693719	0	2
[truncated: 33,958 more rows]

## Sheet: WNT pos. reg. low str. upstr.
WNT positive regulator low stringency screen upstream insertion enrichment analysis
			Total insertions in unsorted cells	Total insertions in sorted cells
			457917	415420
Genomic location of bin	Overlapping genes	FDR-corrected p-value	Upstream insertions in bin in unsorted cells	Upstream insertions in bin in sorted cells
Chromosome 12, 12268000-12268999bps	LRP6	4.7598e-13	14	91
Chromosome 12, 12267000-12267999bps	LRP6	0.283121	9	32
Chromosome 22, 28882000-28882999bps	ZNRF3	0.939097	13	35
Chromosome 5, 177555000-177555999bps	FAM193B	0.944299	2	13
Chromosome 3, 49359000-49359999bps	GPX1	0.944299	10	26
Chromosome 11, 118997000-118997999bps	CCDC84	0.944299	12	28
Chromosome X, 119792000-119792999bps	RPL39	0.944299	17	34
Chromosome 1, 16366000-16366999bps	SZRD1	0.944299	15	31
Chromosome 11, 71449000-71449999bps	DHCR7	0.944299	2	11
Chromosome 16, 588000-588999bps	RAB40C	0.944299	2	11
Chromosome 5, 172284000-172284999bps	UBTD2, LOC100288254	0.944299	1	9
Chromosome 3, 152267000-152267999bps	MBNL1	0.944299	1	9
Chromosome 1, 100037000-100037999bps	MFSD14A	0.944299	7	19
Chromosome 11, 10295000-10295999bps	SBF2	0.944299	4	14
Chromosome 22, 38704000-38704999bps	GTPBP1	0.944299	17	32
Chromosome 12, 122267000-122267999bps	VPS33A	0.944299	6	17
Chromosome 12, 50763000-50763999bps	ATF1	0.944299	6	17
Chromosome 7, 130069000-130069999bps	KLHDC10	0.944299	3	12
Chromosome 10, 59908000-59908999bps	CCDC6	0.944299	3	12
Chromosome 6, 43181000-43181999bps	CUL9	0.944299	3	12
Chromosome 6, 15244000-15244999bps	JARID2	0.944299	0	6
Chromosome 8, 23458000-23458999bps	ENTPD4	0.944299	0	6
Chromosome 9, 34638000-34638999bps	SIGMAR1	0.944299	0	6
Chromosome 1, 35032000-35032999bps	ZMYM6	0.944299	0	6
Chromosome 19, 37077000-37077999bps	ZNF420	0.944299	0	6
Chromosome 12, 12724000-12724999bps	APOLD1	0.944299	7	18
Chromosome 11, 57325000-57325999bps	TNKS1BP1	0.944299	2	10
Chromosome 6, 79079000-79079999bps	PHIP	0.944299	1	8
Chromosome 13, 84138000-84138999bps	LINC00333	0.944299	1	8
Chromosome 16, 86509000-86509999bps	FENDRR, FOXF1	0.944299	1	8
Chromosome 4, 55638000-55638999bps	NMU	0.944299	1	8
Chromosome 13, 49937000-49937999bps	SPRYD7	0.944299	1	8
Chromosome 7, 87933000-87933999bps	ADAM22	0.944299	1	8
Chromosome 4, 26858000-26858999bps	STIM2	0.944299	1	8
Chromosome 4, 110199000-110199999bps	ELOVL6	0.944299	1	8
Chromosome X, 150899000-150899999bps	CD99L2	0.944299	8	19
Chromosome 1, 36387000-36387999bps	STK40	0.944299	8	19
Chromosome 16, 24728000-24728999bps	TNRC6A	0.944299	11	23
Chromosome 20, 3408000-3408999bps	C20orf194	0.944299	4	13
Chromosome 19, 1887000-1887999bps	ABHD17A	0.944299	4	13
Chromosome 11, 70397000-70397999bps	CTTN	0.944299	4	13
Chromosome 14, 58243000-58243999bps	PSMA3	0.944299	4	13
Chromosome 13, 94710000-94710999bps	LOC101927248, SOX21-AS1	0.944299	6	16
Chromosome 12, 118375000-118375999bps	SUDS3	0.944299	9	20
Chromosome 6, 151392000-151392999bps	ZBTB2	0.944299	9	20
Chromosome 19, 29810000-29810999bps	CCNE1	0.944299	3	11
Chromosome 11, 64248000-64248999bps	PPP1R14B	0.944299	3	11
Chromosome 10, 104120000-104120999bps	SFR1	0.944299	2	9
Chromosome 1, 222814000-222814999bps	DISP1	0.944299	2	9
Chromosome 2, 69644000-69644999bps	AAK1	0.944299	6	15
Chromosome 5, 177007000-177007999bps	UIMC1	0.944299	0	5
Chromosome 19, 9826000-9826999bps	UBL5	0.944299	0	5
Chromosome 3, 136818000-136818999bps	SLC35G2	0.944299	0	5
Chromosome 2, 74197000-74197999bps	MTHFD2	0.944299	0	5
Chromosome 12, 123383000-123383999bps	KMT5A	0.944299	0	5
Chromosome 19, 6504000-6504999bps	TUBB4A	0.944299	0	5
Chromosome 11, 67265000-67265999bps	ADRBK1	0.944299	0	5
Chromosome 10, 112948000-112948999bps	TCF7L2	0.944299	0	5
Chromosome 6, 31704000-31704999bps	LY6G6F, ABHD16A	0.944299	0	5
Chromosome 14, 32201000-32201999bps	RNU6-7, RNU6-1, RNU6-9, RNU6-8, RNU6-2	0.944299	0	5
Chromosome 7, 129223000-129223999bps	AHCYL2	0.944299	0	5
Chromosome 7, 39732000-39732999bps	LINC00265	0.944299	0	5
Chromosome 16, 23597000-23597999bps	NDUFAB1	0.944299	4	12
Chromosome 1, 108559000-108559999bps	FAM102B	0.944299	1	7
Chromosome 15, 40893000-40893999bps	VPS18	0.944299	1	7
Chromosome 15, 38453000-38453999bps	FAM98B	0.944299	1	7
Chromosome 8, 22597000-22597999bps	C8orf58	0.944299	1	7
Chromosome 1, 169486000-169486999bps	SLC19A2	0.944299	1	7
Chromosome 1, 9911000-9911999bps	CTNNBIP1	0.944299	1	7
Chromosome 2, 61539000-61539999bps	XPO1	0.944299	39	54
Chromosome 2, 28750000-28750999bps	PPP1CB	0.944299	7	16
Chromosome 2, 175182000-175182999bps	ATP5G3	0.944299	7	16
Chromosome 3, 186807000-186807999bps	RFC4	0.944299	7	16
Chromosome 19, 38832000-38832999bps	ECH1	0.944299	14	25
Chromosome X, 78103000-78103999bps	PGK1	0.944299	3	10
Chromosome 5, 109411000-109411999bps	PJA2	0.944299	3	10
Chromosome 3, 66039000-66039999bps	MAGI1	0.944299	3	10
Chromosome 16, 14301000-14301999bps	MIR193B, MIR193BHG	0.944299	3	10
Chromosome 2, 32062000-32062999bps	SPAST	0.944299	3	10
Chromosome 1, 153727000-153727999bps	INTS3	0.944299	8	17
Chromosome 6, 136290000-136290999bps	BCLAF1	0.944299	8	17
Chromosome 17, 38704000-38704999bps	MLLT6, MIR4734	0.944299	37	51
Chromosome 22, 31398000-31398999bps	DRG1	0.944299	9	18
Chromosome 12, 111600000-111600999bps	ATXN2	0.944299	13	23
Chromosome 4, 73259000-73259999bps	ANKRD17	0.944299	6	14
Chromosome 19, 3505000-3505999bps	FZR1	0.944299	6	14
Chromosome 15, 41514000-41514999bps	LTK	0.944299	6	14
Chromosome 19, 45078000-45078999bps	GEMIN7, ZNF296	0.944299	44	58
Chromosome 4, 48781000-48781999bps	FRYL	0.944299	2	8
Chromosome 12, 77066000-77066999bps	E2F7	0.944299	2	8
Chromosome 16, 74998000-74998999bps	ZNRF1	0.944299	2	8
Chromosome 2, 189440000-189440999bps	WDR75	0.944299	2	8
Chromosome 11, 65135000-65135999bps	SYVN1	0.944299	2	8
Chromosome 17, 38868000-38868999bps	LASP1	0.944299	4	11
Chromosome 1, 236794000-236794999bps	MTR	0.944299	4	11
Chromosome 7, 99557000-99557999bps	ZNF655	0.944299	4	11
Chromosome 4, 113763000-113763999bps	CAMK2D	0.944299	4	11
Chromosome 8, 119833000-119833999bps	TAF2	0.944299	4	11
Chromosome 17, 42566000-42566999bps	MLX	0.944299	4	11
Chromosome 12, 27523000-27523999bps	PPFIBP1	0.944299	7	15
Chromosome 9, 89317000-89317999bps	SECISBP2	0.944299	29	41
Chromosome 8, 38385000-38385999bps	LETM2	0.944299	16	26
Chromosome X, 154020000-154020999bps	MIR718, IRAK1	0.944299	8	16
Chromosome 10, 119081000-119081999bps	EIF3A	0.944299	8	16
Chromosome 10, 5667000-5667999bps	ASB13	0.944299	5	12
Chromosome 10, 102393000-102393999bps	NFKB2	0.944299	5	12
Chromosome 7, 150404000-150404999bps	LOC728743	0.944299	5	12
Chromosome 1, 10031000-10031999bps	UBE4B	0.944299	1	6
Chromosome 12, 9880000-9880999bps	KLRF2	0.944299	1	6
Chromosome 6, 42877000-42877999bps	RPL7L1	0.944299	1	6
Chromosome 9, 134166000-134166999bps	RNU6ATAC	0.944299	1	6
Chromosome 1, 16614000-16614999bps	NBPF1	0.944299	1	6
Chromosome 6, 43426000-43426999bps	ABCC10	0.944299	1	6
Chromosome X, 41924000-41924999bps	CASK	0.944299	1	6
Chromosome 4, 155954000-155954999bps	CTSO	0.944299	1	6
Chromosome 20, 49714000-49714999bps	B4GALT5	0.944299	1	6
Chromosome 17, 81873000-81873999bps	ARHGDIA	0.944299	1	6
Chromosome 17, 82214000-82214999bps	CCDC57	0.944299	1	6
Chromosome 19, 11924000-11924999bps	ZNF700	0.944299	1	6
Chromosome 11, 110092000-110092999bps	ZC3H12C	0.944299	1	6
Chromosome X, 72308000-72308999bps	CITED1	0.944299	1	6
Chromosome 4, 48340000-48340999bps	SLAIN2	0.944299	1	6
Chromosome 15, 44664000-44664999bps	SPG11	0.944299	13	22
Chromosome 22, 20393000-20393999bps	ZNF74	0.944299	13	22
Chromosome 20, 57390000-57390999bps	RBM38	0.944299	19	29
Chromosome 6, 17392000-17392999bps	CAP2	0.944299	0	4
Chromosome 20, 9067000-9067999bps	PLCB4	0.944299	0	4
Chromosome 9, 112749000-112749999bps	SNX30	0.944299	0	4
Chromosome 10, 97689000-97689999bps	AVPI1	0.944299	0	4
Chromosome 1, 150514000-150514999bps	FALEC	0.944299	0	4
Chromosome 21, 16069000-16069999bps	MIR99AHG	0.944299	0	4
Chromosome 19, 7514000-7514999bps	ZNF358	0.944299	0	4
Chromosome 3, 32684000-32684999bps	CNOT10	0.944299	0	4
Chromosome 2, 172426000-172426999bps	ITGA6	0.944299	0	4
Chromosome 7, 94005000-94005999bps	BET1	0.944299	0	4
Chromosome 2, 208264000-208264999bps	PIKFYVE	0.944299	0	4
Chromosome 20, 44962000-44962999bps	TOMM34	0.944299	0	4
Chromosome 1, 201954000-201954999bps	TIMM17A	0.944299	0	4
Chromosome 16, 720000-720999bps	FAM173A	0.944299	0	4
Chromosome 11, 134274000-134274999bps	GLB1L3	0.944299	0	4
Chromosome 14, 22870000-22870999bps	LRP10	0.944299	0	4
Chromosome 22, 46046000-46046999bps	LINC00899	0.944299	0	4
Chromosome 16, 2882000-2882999bps	FLYWCH2	0.944299	0	4
Chromosome 3, 28240000-28240999bps	CMC1	0.944299	0	4
Chromosome 11, 65568000-65568999bps	SSSCA1	0.944299	0	4
Chromosome 1, 164557000-164557999bps	PBX1	0.944299	0	4
Chromosome 15, 63835000-63835999bps	HERC1	0.944299	0	4
Chromosome 17, 75108000-75108999bps	ARMC7	0.944299	0	4
Chromosome 3, 179321000-179321999bps	ZNF639	0.944299	0	4
Chromosome 6, 93420000-93420999bps	EPHA7	0.944299	0	4
Chromosome 2, 199852000-199852999bps	FTCDNL1	0.944299	0	4
Chromosome 22, 35256000-35256999bps	HMGXB4	0.944299	0	4
Chromosome 15, 57375000-57375999bps	CGNL1	0.944299	0	4
Chromosome 10, 114937000-114937999bps	TRUB1	0.944299	0	4
Chromosome 22, 29839000-29839999bps	ASCC2	0.944299	0	4
Chromosome 18, 70207000-70207999bps	RTTN	0.944299	0	4
Chromosome 6, 52418000-52418999bps	EFHC1	0.944299	0	4
Chromosome 19, 40428000-40428999bps	SERTAD1	0.944299	0	4
Chromosome 6, 26401000-26401999bps	BTN3A1	0.944299	0	4
Chromosome 1, 27915000-27915999bps	RPA2	0.944299	0	4
Chromosome 2, 27072000-27072999bps	OST4	0.944299	0	4
Chromosome 5, 150702000-150702999bps	RBM22	0.944299	0	4
Chromosome 14, 103058000-103058999bps	CDC42BPB	0.944299	0	4
Chromosome 1, 108558000-108558999bps	FAM102B	0.944299	0	4
Chromosome 5, 81971000-81971999bps	ATG10	0.944299	9	17
Chromosome 10, 68899000-68899999bps	DDX50	0.944299	3	9
Chromosome 6, 34756000-34756999bps	SNRPC	0.944299	3	9
Chromosome 2, 69645000-69645999bps	AAK1	0.944299	3	9
Chromosome X, 41083000-41083999bps	USP9X	0.944299	3	9
Chromosome 17, 38676000-38676999bps	C17orf96	0.944299	3	9
Chromosome 1, 109398000-109398999bps	SORT1	0.944299	3	9
Chromosome 19, 1865000-1865999bps	KLF16	0.944299	3	9
Chromosome 16, 46883000-46883999bps	GPT2	0.944299	6	13
Chromosome X, 130166000-130166999bps	AIFM1	0.944299	6	13
Chromosome 14, 32076000-32076999bps	ARHGAP5, ARHGAP5-AS1	0.944299	6	13
Chromosome 19, 506000-506999bps	TPGS1	0.944299	6	13
Chromosome 6, 156775000-156775999bps	ARID1B	0.944299	6	13
Chromosome 19, 29716000-29716999bps	C19orf12	0.944299	10	18
Chromosome 3, 40476000-40476999bps	ZNF619	0.944299	7	14
Chromosome 10, 3786000-3786999bps	KLF6	0.944299	7	14
Chromosome 6, 89820000-89820999bps	MDN1	0.944299	7	14
Chromosome 18, 50967000-50967999bps	ELAC1	0.944299	4	10
Chromosome 8, 144796000-144796999bps	ZNF517	0.944299	4	10
Chromosome 12, 10362000-10362999bps	LOC101928100	0.944299	4	10
Chromosome 10, 70889000-70889999bps	PCBD1	0.944299	4	10
Chromosome 9, 69673000-69673999bps	APBA1	0.944299	4	10
Chromosome 17, 46922000-46922999bps	GOSR2	0.944299	4	10
Chromosome 3, 49673000-49673999bps	APEH	0.944299	18	27
Chromosome 3, 52280000-52280999bps	WDR82	0.944299	12	20
Chromosome 1, 241520000-241520999bps	FH	0.944299	2	7
Chromosome 7, 66845000-66845999bps	GTF2IRD1P1	0.944299	2	7
Chromosome 1, 183021000-183021999bps	LAMC1	0.944299	2	7
Chromosome 5, 65925000-65925999bps	ERBB2IP	0.944299	2	7
Chromosome 14, 39433000-39433999bps	FBXO33	0.944299	2	7
Chromosome 12, 2811000-2811999bps	ITFG2	0.944299	2	7
Chromosome 8, 116765000-116765999bps	UTP23	0.944299	2	7
Chromosome 11, 65013000-65013999bps	ARL2, ARL2-SNX15	0.944299	2	7
Chromosome 16, 2469000-2469999bps	NTN3	0.944299	2	7
Chromosome 15, 44426000-44426999bps	CTDSPL2	0.944299	2	7
Chromosome 11, 569000-569999bps	MIR210, MIR210HG	0.944299	2	7
Chromosome 2, 68254000-68254999bps	PPP3R1	0.944299	2	7
Chromosome 13, 26223000-26223999bps	RNF6	0.944299	2	7
Chromosome 3, 44511000-44511999bps	ZNF852	0.944299	2	7
Chromosome 5, 178203000-178203999bps	HNRNPAB	0.944299	2	7
Chromosome 20, 406000-406999bps	RBCK1	0.944299	2	7
Chromosome 22, 38703000-38703999bps	GTPBP1	0.944299	2	7
Chromosome 1, 234611000-234611999bps	IRF2BP2	0.944299	2	7
Chromosome 4, 47484000-47484999bps	ATP10D	0.944299	2	7
Chromosome 21, 45543000-45543999bps	SLC19A1	0.944299	2	7
Chromosome 20, 4720000-4720999bps	PRND	0.944299	2	7
Chromosome 15, 82808000-82808999bps	FSD2, WHAMM	0.944299	2	7
Chromosome 10, 94363000-94363999bps	NOC3L	0.944299	8	15
Chromosome 9, 134135000-134135999bps	WDR5	0.944299	8	15
Chromosome X, 136496000-136496999bps	HTATSF1	0.944299	8	15
Chromosome 4, 121800000-121800999bps	EXOSC9	0.944299	8	15
Chromosome 7, 32892000-32892999bps	KBTBD2	0.944299	14	22
Chromosome 6, 13712000-13712999bps	RANBP9	0.944299	5	11
Chromosome 1, 19800000-19800999bps	TMCO4	0.944299	5	11
Chromosome 17, 79798000-79798999bps	CBX8	0.944299	5	11
Chromosome 9, 37466000-37466999bps	ZBTB5	0.944299	5	11
Chromosome 6, 149747000-149747999bps	PCMT1, NUP43	0.944299	5	11
Chromosome 17, 76073000-76073999bps	GALR2, SRP68	0.944299	9	16
Chromosome 5, 172007000-172007999bps	FBXW11	0.944299	9	16
Chromosome 4, 173336000-173336999bps	HMGB2	0.944299	9	16
Chromosome 19, 4246000-4246999bps	CCDC94	0.944299	15	23
Chromosome 22, 35399000-35399999bps	MCM5	0.944299	24	33
Chromosome 10, 133374000-133374999bps	ECHS1	0.944299	16	24
Chromosome 17, 50152000-50152999bps	PPP1R9B	0.944299	10	17
Chromosome 15, 80694000-80694999bps	ABHD17C	0.944299	10	17
Chromosome 11, 118434000-118434999bps	KMT2A	0.944299	27	36
Chromosome 1, 156891000-156891999bps	PEAR1	0.944299	6	12
Chromosome 7, 27157000-27157999bps	HOXA7	0.944299	6	12
Chromosome 5, 140112000-140112999bps	PURA	0.944299	6	12
Chromosome 18, 48952000-48952999bps	SMAD7	0.944299	6	12
Chromosome 11, 46122000-46122999bps	PHF21A	0.944299	6	12
Chromosome 18, 49461000-49461999bps	DYM	0.944299	6	12
Chromosome 10, 18658000-18658999bps	ARL5B	0.944299	11	18
Chromosome 9, 98256000-98256999bps	TBC1D2	0.944299	3	8
Chromosome 12, 2692000-2692999bps	CACNA1C-AS1	0.944299	3	8
Chromosome 5, 176646000-176646999bps	TSPAN17	0.944299	3	8
Chromosome 11, 66959000-66959999bps	PC	0.944299	3	8
Chromosome 19, 18000000-18000999bps	ARRDC2	0.944299	3	8
Chromosome 8, 101207000-101207999bps	ZNF706	0.944299	3	8
Chromosome 20, 59298000-59298999bps	EDN3	0.944299	3	8
Chromosome 16, 68244000-68244999bps	PLA2G15	0.944299	3	8
Chromosome X, 63561000-63561999bps	LINC01278	0.944299	3	8
Chromosome X, 16872000-16872999bps	RBBP7	0.944299	3	8
Chromosome X, 72309000-72309999bps	CITED1	0.944299	3	8
Chromosome 6, 26364000-26364999bps	BTN3A2	0.944299	3	8
Chromosome 22, 40820000-40820999bps	SLC25A17	0.944299	3	8
Chromosome 10, 102460000-102460999bps	MFSD13A	0.944299	3	8
Chromosome 6, 107115000-107115999bps	BEND3	0.944299	3	8
Chromosome 19, 8006000-8006999bps	ELAVL1	0.944299	3	8
Chromosome 17, 38703000-38703999bps	MLLT6, MIR4734	0.944299	30	39
Chromosome 15, 72473000-72473999bps	ARIH1	0.944299	30	39
Chromosome 17, 32349000-32349999bps	MIR632, ZNF207	0.944299	19	27
Chromosome 7, 158855000-158855999bps	WDR60	0.944299	1	5
Chromosome 5, 52988000-52988999bps	ITGA2	0.944299	1	5
Chromosome 19, 34676000-34676999bps	ZNF302	0.944299	1	5
Chromosome 2, 178479000-178479999bps	FKBP7, PLEKHA3	0.944299	1	5
Chromosome 21, 26846000-26846999bps	ADAMTS1	0.944299	1	5
Chromosome 2, 73072000-73072999bps	SFXN5	0.944299	1	5
Chromosome 11, 5688000-5688999bps	TRIM22	0.944299	1	5
Chromosome 7, 151027000-151027999bps	ABCB8	0.944299	1	5
Chromosome 7, 91263000-91263999bps	FZD1	0.944299	1	5
Chromosome 1, 27233000-27233999bps	WDTC1	0.944299	1	5
Chromosome 1, 153726000-153726999bps	INTS3	0.944299	1	5
Chromosome 3, 196433000-196433999bps	UBXN7	0.944299	1	5
Chromosome 20, 2665000-2665999bps	IDH3B	0.944299	1	5
Chromosome 16, 279000-279999bps	ARHGDIG	0.944299	1	5
Chromosome 5, 134904000-134904999bps	PCBD2	0.944299	1	5
Chromosome 15, 74539000-74539999bps	ARID3B	0.944299	1	5
Chromosome 4, 48270000-48270999bps	TEC	0.944299	1	5
Chromosome 19, 58513000-58513999bps	SLC27A5	0.944299	1	5
Chromosome 19, 12790000-12790999bps	JUNB	0.944299	1	5
Chromosome 10, 12348000-12348999bps	CAMK1D	0.944299	1	5
Chromosome 14, 66506000-66506999bps	GPHN	0.944299	1	5
Chromosome 1, 114781000-114781999bps	SIKE1	0.944299	1	5
Chromosome 19, 33372000-33372999bps	CEBPG	0.944299	1	5
Chromosome 12, 107094000-107094999bps	CRY1	0.944299	1	5
Chromosome 14, 34980000-34980999bps	SRP54	0.944299	1	5
Chromosome 1, 150065000-150065999bps	VPS45	0.944299	1	5
Chromosome 3, 51539000-51539999bps	RAD54L2	0.944299	1	5
Chromosome 11, 76208000-76208999bps	WNT11	0.944299	1	5
Chromosome 3, 47476000-47476999bps	SCAP	0.944299	12	19
Chromosome 19, 1864000-1864999bps	KLF16	0.944299	20	28
Chromosome 11, 2993000-2993999bps	NAP1L4	0.944299	20	28
Chromosome 19, 10653000-10653999bps	ILF3, ILF3-AS1	0.944299	33	42
Chromosome 15, 72273000-72273999bps	PARP6	0.944299	7	13
Chromosome 5, 140113000-140113999bps	PURA	0.944299	7	13
Chromosome 16, 86195000-86195999bps	LINC01082	0.944299	7	13
Chromosome 7, 127651000-127651999bps	SND1	0.944299	7	13
Chromosome 9, 100426000-100426999bps	MSANTD3	0.944299	7	13
Chromosome 1, 2413000-2413999bps	PEX10	0.944299	7	13
Chromosome 1, 155935000-155935999bps	KIAA0907	0.944299	7	13
Chromosome 17, 76104000-76104999bps	EXOC7	0.944299	7	13
Chromosome 1, 8818000-8818999bps	RERE	0.944299	7	13
Chromosome 13, 113296000-113296999bps	LAMP1	0.944299	8	14
Chromosome 11, 64247000-64247999bps	PPP1R14B	0.944299	8	14
Chromosome 11, 9572000-9572999bps	WEE1	0.944299	8	14
Chromosome 17, 42578000-42578999bps	PSMC3IP	0.944299	8	14
Chromosome 6, 52419000-52419999bps	EFHC1	0.944299	4	9
Chromosome 6, 27832000-27832999bps	HIST1H4K	0.944299	4	9
Chromosome 14, 34981000-34981999bps	SRP54	0.944299	4	9
Chromosome 19, 10837000-10837999bps	TMED1	0.944299	4	9
Chromosome 1, 244652000-244652999bps	DESI2	0.944299	4	9
Chromosome 15, 63158000-63158999bps	RPS27L	0.944299	4	9
Chromosome 10, 12044000-12044999bps	UPF2	0.944299	4	9
Chromosome 18, 11909000-11909999bps	MPPE1	0.944299	4	9
Chromosome 1, 184049000-184049999bps	TSEN15	0.944299	4	9
Chromosome 19, 57350000-57350999bps	ZNF304	0.944299	4	9
Chromosome 15, 41283000-41283999bps	OIP5-AS1	0.944299	15	22
Chromosome 8, 94554000-94554999bps	KIAA1429	0.944299	16	23
Chromosome 2, 219177000-219177999bps	CNPPD1, FAM134A	0.944299	16	23
Chromosome 1, 99766000-99766999bps	FRRS1	0.944299	9	15
Chromosome 17, 78980000-78980999bps	LGALS3BP	0.944299	9	15
Chromosome 12, 45991000-45991999bps	SCAF11	0.944299	9	15
Chromosome 12, 1690000-1690999bps	ADIPOR2	0.944299	9	15
Chromosome 2, 84969000-84969999bps	KCMF1	0.944299	17	24
Chromosome 7, 105013000-105013999bps	KMT2E	0.944299	17	24
Chromosome 2, 25041000-25041999bps	EFR3B	0.944299	0	3
Chromosome 2, 96508000-96508999bps	NEURL3	0.944299	0	3
Chromosome 11, 119058000-119058999bps	HYOU1	0.944299	0	3
Chromosome 19, 18152000-18152999bps	PIK3R2	0.944299	0	3
Chromosome 8, 38469000-38469999bps	FGFR1	0.944299	0	3
Chromosome 6, 137220000-137220999bps	IFNGR1	0.944299	0	3
Chromosome X, 38328000-38328999bps	RPGR	0.944299	0	3
Chromosome 4, 25913000-25913999bps	SMIM20	0.944299	0	3
Chromosome 4, 56465000-56465999bps	SRP72	0.944299	0	3
Chromosome 11, 43879000-43879999bps	ALKBH3	0.944299	0	3
Chromosome 13, 21138000-21138999bps	SAP18	0.944299	0	3
Chromosome 3, 149811000-149811999bps	RNF13	0.944299	0	3
Chromosome 4, 127879000-127879999bps	PLK4	0.944299	0	3
Chromosome 14, 49854000-49854999bps	NEMF	0.944299	0	3
Chromosome 16, 9089000-9089999bps	C16orf72	0.944299	0	3
Chromosome 3, 152266000-152266999bps	MBNL1	0.944299	0	3
Chromosome 1, 23982000-23982999bps	SRSF10	0.944299	0	3
Chromosome 7, 158831000-158831999bps	ESYT2	0.944299	0	3
Chromosome 11, 63672000-63672999bps	ATL3	0.944299	0	3
Chromosome 20, 3845000-3845999bps	MAVS	0.944299	0	3
Chromosome 19, 46415000-46415999bps	CCDC8	0.944299	0	3
Chromosome X, 134171000-134171999bps	MIR19B2, MIR363, MIR20B, MIR18B, MIR106A, MIR92A2	0.944299	0	3
Chromosome 6, 100882000-100882999bps	ASCC3	0.944299	0	3
Chromosome 13, 97433000-97433999bps	RAP2A	0.944299	0	3
Chromosome 11, 126302000-126302999bps	DCPS	0.944299	0	3
Chromosome 12, 32678000-32678999bps	DNM1L	0.944299	0	3
Chromosome 5, 36303000-36303999bps	RANBP3L	0.944299	0	3
Chromosome 7, 2556000-2556999bps	IQCE, BRAT1	0.944299	0	3
Chromosome 19, 32690000-32690999bps	NUDT19	0.944299	0	3
Chromosome 16, 70452000-70452999bps	FUK	0.944299	0	3
Chromosome 17, 3965000-3965999bps	ATP2A3	0.944299	0	3
Chromosome 1, 40978000-40978999bps	CTPS1	0.944299	0	3
Chromosome 7, 84196000-84196999bps	SEMA3A	0.944299	0	3
Chromosome 3, 112603000-112603999bps	LINC01279	0.944299	0	3
Chromosome 1, 85709000-85709999bps	ZNHIT6	0.944299	0	3
Chromosome 14, 24093000-24093999bps	PCK2	0.944299	0	3
Chromosome 22, 41697000-41697999bps	MEI1	0.944299	0	3
Chromosome 3, 170871000-170871999bps	RPL22L1	0.944299	0	3
Chromosome 8, 41489000-41489999bps	GOLGA7	0.944299	0	3
Chromosome 2, 207710000-207710999bps	CCNYL1	0.944299	0	3
Chromosome 4, 72570000-72570999bps	ADAMTS3	0.944299	0	3
Chromosome 9, 88387000-88387999bps	SPIN1	0.944299	0	3
Chromosome 22, 19123000-19123999bps	DGCR2	0.944299	0	3
Chromosome 12, 24563000-24563999bps	SOX5	0.944299	0	3
Chromosome 17, 63599000-63599999bps	TACO1	0.944299	0	3
Chromosome 1, 230872000-230872999bps	LOC101927604	0.944299	0	3
Chromosome 5, 123037000-123037999bps	PPIC	0.944299	0	3
Chromosome 7, 133252000-133252999bps	EXOC4	0.944299	0	3
Chromosome 21, 44283000-44283999bps	AIRE	0.944299	0	3
Chromosome 2, 231055000-231055999bps	PSMD1	0.944299	0	3
Chromosome 1, 156502000-156502999bps	MEF2D	0.944299	0	3
Chromosome 17, 8225000-8225999bps	LINC00324	0.944299	0	3
Chromosome 5, 72814000-72814999bps	TNPO1	0.944299	0	3
Chromosome 11, 62654000-62654999bps	INTS5	0.944299	0	3
Chromosome 22, 35379000-35379999bps	HMOX1	0.944299	0	3
Chromosome 17, 63476000-63476999bps	ACE	0.944299	0	3
Chromosome 3, 179652000-179652999bps	USP13	0.944299	0	3
Chromosome 1, 32703000-32703999bps	SYNC	0.944299	0	3
Chromosome 5, 88686000-88686999bps	LINC00461	0.944299	0	3
Chromosome 3, 52708000-52708999bps	GLT8D1	0.944299	0	3
Chromosome 2, 201783000-201783999bps	ALS2	0.944299	0	3
Chromosome 14, 39173000-39173999bps	PNN	0.944299	0	3
Chromosome 2, 201782000-201782999bps	ALS2	0.944299	0	3
Chromosome 17, 8185000-8185999bps	MIR4521	0.944299	0	3
Chromosome 6, 89144000-89144999bps	PM20D2	0.944299	0	3
Chromosome 20, 50193000-50193999bps	CEBPB-AS1	0.944299	0	3
Chromosome 10, 100371000-100371999bps	OLMALINC	0.944299	0	3
Chromosome 6, 13330000-13330999bps	TBC1D7	0.944299	0	3
Chromosome 9, 124772000-124772999bps	NR6A1	0.944299	0	3
Chromosome 5, 177498000-177498999bps	PDLIM7	0.944299	0	3
Chromosome 14, 70906000-70906999bps	PCNX	0.944299	0	3
Chromosome 2, 96859000-96859999bps	ANKRD39	0.944299	0	3
Chromosome 1, 11928000-11928999bps	KIAA2013	0.944299	0	3
Chromosome X, 49187000-49187999bps	PRICKLE3	0.944299	0	3
Chromosome 19, 10196000-10196999bps	DNMT1	0.944299	0	3
Chromosome 17, 17497000-17497999bps	RASD1	0.944299	0	3
Chromosome 17, 82452000-82452999bps	C17orf62	0.944299	0	3
Chromosome 14, 103627000-103627999bps	KLC1	0.944299	0	3
Chromosome 15, 74959000-74959999bps	RPP25	0.944299	0	3
Chromosome 6, 37501000-37501999bps	CCDC167	0.944299	0	3
Chromosome 4, 22517000-22517999bps	ADGRA3	0.944299	0	3
Chromosome 14, 53958000-53958999bps	BMP4	0.944299	0	3
Chromosome 9, 137239000-137239999bps	TUBB4B	0.944299	0	3
Chromosome 11, 119031000-119031999bps	SLC37A4	0.944299	0	3
Chromosome 7, 122145000-122145999bps	AASS	0.944299	0	3
Chromosome 17, 76502000-76502999bps	RHBDF2	0.944299	0	3
Chromosome X, 54046000-54046999bps	PHF8	0.944299	0	3
Chromosome 2, 190342000-190342999bps	INPP1	0.944299	0	3
Chromosome 7, 97015000-97015999bps	DLX6-AS1	0.944299	0	3
Chromosome 10, 67883000-67883999bps	SIRT1	0.944299	0	3
Chromosome 19, 48953000-48953999bps	BAX	0.944299	0	3
Chromosome 7, 148886000-148886999bps	EZH2	0.944299	0	3
Chromosome 13, 95645000-95645999bps	DZIP1	0.944299	0	3
Chromosome 4, 52711000-52711999bps	MIR4449, SNORA26, DANCR	0.944299	0	3
Chromosome 5, 6712000-6712999bps	PAPD7	0.944299	18	25
Chromosome 9, 19103000-19103999bps	HAUS6	0.944299	10	16
Chromosome X, 46446000-46446999bps	KRBOX4	0.944299	5	10
Chromosome 2, 27049000-27049999bps	AGBL5	0.944299	5	10
Chromosome 2, 233566000-233566999bps	USP40	0.944299	5	10
Chromosome 5, 131263000-131263999bps	CDC42SE2	0.944299	5	10
Chromosome 2, 201231000-201231999bps	CASP8	0.944299	5	10
Chromosome 1, 46246000-46246999bps	RAD54L	0.944299	5	10
Chromosome 1, 235129000-235129999bps	SNORA14B, TOMM20	0.944299	5	10
Chromosome 4, 76434000-76434999bps	SHROOM3	0.944299	5	10
Chromosome 8, 22694000-22694999bps	EGR3	0.944299	20	27
Chromosome 15, 98647000-98647999bps	IGF1R	0.944299	2	6
Chromosome 6, 42726000-42726999bps	ATP6V0CP3	0.944299	2	6
Chromosome 19, 14118000-14118999bps	PRKACA	0.944299	2	6
Chromosome 3, 56556000-56556999bps	CCDC66	0.944299	2	6
Chromosome 3, 48302000-48302999bps	NME6	0.944299	2	6
Chromosome 3, 127592000-127592999bps	TPRA1	0.944299	2	6
Chromosome 12, 120583000-120583999bps	POP5	0.944299	2	6
Chromosome 19, 55640000-55640999bps	ZNF580	0.944299	2	6
Chromosome 3, 136249000-136249999bps	PCCB	0.944299	2	6
Chromosome 10, 119206000-119206999bps	GRK5	0.944299	2	6
Chromosome 16, 86194000-86194999bps	LINC01082	0.944299	2	6
Chromosome 12, 118105000-118105999bps	VSIG10	0.944299	2	6
Chromosome X, 71117000-71117999bps	MED12	0.944299	2	6
Chromosome 20, 62121000-62121999bps	LSM14B	0.944299	2	6
Chromosome 7, 83164000-83164999bps	PCLO	0.944299	2	6
Chromosome 22, 45501000-45501999bps	FBLN1	0.944299	2	6
Chromosome 1, 155077000-155077999bps	EFNA3	0.944299	2	6
Chromosome 7, 12210000-12210999bps	TMEM106B	0.944299	2	6
Chromosome 16, 18803000-18803999bps	ARL6IP1	0.944299	2	6
Chromosome 15, 38566000-38566999bps	RASGRP1	0.944299	2	6
Chromosome 21, 43864000-43864999bps	AGPAT3	0.944299	2	6
Chromosome 18, 26225000-26225999bps	TAF4B	0.944299	2	6
Chromosome 1, 61076000-61076999bps	NFIA	0.944299	2	6
Chromosome 2, 32355000-32355999bps	BIRC6	0.944299	2	6
Chromosome 3, 184154000-184154999bps	DVL3	0.944299	2	6
Chromosome 19, 4471000-4471999bps	HDGFRP2	0.944299	2	6
Chromosome 20, 63980000-63980999bps	SAMD10, PRPF6	0.944299	42	50
Chromosome 19, 45585000-45585999bps	OPA3	0.944299	22	29
Chromosome 5, 80257000-80257999bps	SERINC5	0.944299	12	18
Chromosome 16, 2215000-2215999bps	PGP	0.944299	12	18
Chromosome 20, 44961000-44961999bps	TOMM34	0.944299	12	18
Chromosome 3, 150407000-150407999bps	TSC22D2	0.944299	12	18
Chromosome 1, 75784000-75784999bps	RABGGTB	0.944299	6	11
Chromosome 1, 6200000-6200999bps	RPL22	0.944299	6	11
Chromosome 9, 125242000-125242999bps	HSPA5	0.944299	6	11
Chromosome 18, 21740000-21740999bps	MIB1	0.944299	6	11
Chromosome X, 73943000-73943999bps	JPX	0.944299	6	11
Chromosome X, 49124000-49124999bps	GPKOW	0.944299	6	11
Chromosome 16, 46974000-46974999bps	DNAJA2	0.944299	14	20
Chromosome 11, 123064000-123064999bps	HSPA8	0.944299	7	12
Chromosome 17, 75290000-75290999bps	SLC25A19	0.944299	7	12
Chromosome 2, 44167000-44167999bps	PPM1B	0.944299	7	12
Chromosome 2, 68253000-68253999bps	PPP3R1	0.944299	7	12
Chromosome 19, 6425000-6425999bps	KHSRP	0.944299	7	12
Chromosome 9, 34178000-34178999bps	UBAP1	0.944299	7	12
Chromosome 16, 30535000-30535999bps	ZNF747	0.944299	15	21
Chromosome 17, 42389000-42389999bps	STAT3	0.944299	16	22
Chromosome 1, 91023000-91023999bps	ZNF644	0.944299	3	7
Chromosome 10, 102244000-102244999bps	GBF1	0.944299	3	7
Chromosome 18, 57434000-57434999bps	ONECUT2	0.944299	3	7
Chromosome 18, 50374000-50374999bps	SKA1	0.944299	3	7
Chromosome 3, 195910000-195910999bps	TNK2	0.944299	3	7
Chromosome 19, 38853000-38853999bps	HNRNPL	0.944299	3	7
Chromosome 3, 97973000-97973999bps	MINA	0.944299	3	7
Chromosome 17, 43389000-43389999bps	LINC00910	0.944299	3	7
Chromosome 9, 69761000-69761999bps	PTAR1	0.944299	3	7
Chromosome 19, 43756000-43756999bps	SMG9	0.944299	3	7
Chromosome 11, 124953000-124953999bps	CCDC15	0.944299	3	7
Chromosome 10, 133393000-133393999bps	MTG1	0.944299	3	7
Chromosome 19, 8051000-8051999bps	CCL25	0.944299	3	7
Chromosome X, 11110000-11110999bps	HCCS	0.944299	3	7
Chromosome X, 134548000-134548999bps	MIR424, MIR503, LINC00629, MIR503HG	0.944299	3	7
Chromosome 16, 30747000-30747999bps	PHKG2	0.944299	17	23
Chromosome 17, 44325000-44325999bps	SLC25A39	0.944299	8	13
Chromosome 1, 23560000-23560999bps	ID3	0.944299	51	58
Chromosome 11, 123063000-123063999bps	HSPA8	0.944299	63	70
Chromosome 17, 7035000-7035999bps	SLC16A13	0.944299	9	14
Chromosome 17, 8177000-8177999bps	TMEM107	0.944299	9	14
Chromosome 15, 66357000-66357999bps	TIPIN	0.944299	9	14
Chromosome 7, 101814000-101814999bps	CUX1	0.944299	20	26
Chromosome 19, 13117000-13117999bps	TRMT1, NACC1	0.944299	22	28
Chromosome 15, 90929000-90929999bps	UNC45A	0.944299	23	29
Chromosome 4, 73070000-73070999bps	COX18	0.944299	10	15
Chromosome 17, 79776000-79776999bps	CBX2	0.944299	10	15
Chromosome 17, 48995000-48995999bps	IGF2BP1	0.944299	24	30
Chromosome 3, 111070000-111070999bps	PVRL3, PVRL3-AS1	0.944299	4	8
Chromosome 17, 73191000-73191999bps	COG1	0.944299	4	8
Chromosome 8, 144061000-144061999bps	OPLAH	0.944299	4	8
Chromosome 11, 59811000-59811999bps	MRPL16	0.944299	4	8
Chromosome 14, 91061000-91061999bps	RPS6KA5	0.944299	4	8
Chromosome 5, 108728000-108728999bps	LINC01023	0.944299	4	8
Chromosome 5, 75335000-75335999bps	HMGCR	0.944299	4	8
Chromosome 15, 78436000-78436999bps	IREB2	0.944299	4	8
Chromosome 8, 103020000-103020999bps	ATP6V1C1	0.944299	4	8
Chromosome 17, 4806000-4806999bps	PLD2	0.944299	4	8
Chromosome 1, 24642000-24642999bps	SRRM1	0.944299	4	8
Chromosome 7, 44987000-44987999bps	SNORA9, SNHG15	0.944299	11	16
Chromosome 6, 24721000-24721999bps	C6orf62	0.944299	11	16
Chromosome 1, 45687000-45687999bps	GPBP1L1, TMEM69	0.944299	33	39
Chromosome 1, 147173000-147173999bps	PRKAB2	0.944299	1	4
Chromosome 16, 84647000-84647999bps	KLHL36	0.944299	1	4
Chromosome 2, 110679000-110679999bps	BUB1	0.944299	1	4
Chromosome 7, 138459000-138459999bps	TRIM24	0.944299	1	4
Chromosome 6, 53792000-53792999bps	LRRC1	0.944299	1	4
Chromosome 1, 229270000-229270999bps	RAB4A	0.944299	1	4
Chromosome 17, 64144000-64144999bps	SNORA50C, SNORD104, SNHG25	0.944299	1	4
Chromosome 21, 42880000-42880999bps	WDR4	0.944299	1	4
Chromosome 4, 173368000-173368999bps	SAP30	0.944299	1	4
Chromosome 22, 41590000-41590999bps	PMM1	0.944299	1	4
Chromosome 6, 36548000-36548999bps	STK38	0.944299	1	4
Chromosome 12, 121583000-121583999bps	KDM2B	0.944299	1	4
Chromosome 6, 80003000-80003999bps	TTK	0.944299	1	4
Chromosome 10, 32057000-32057999bps	KIF5B	0.944299	1	4
Chromosome 16, 11667000-11667999bps	SNN	0.944299	1	4
Chromosome 12, 56079000-56079999bps	ERBB3	0.944299	1	4
Chromosome 2, 9004000-9004999bps	MBOAT2	0.944299	1	4
Chromosome 6, 30745000-30745999bps	IER3	0.944299	1	4
Chromosome 1, 156147000-156147999bps	SEMA4A	0.944299	1	4
Chromosome 1, 33080000-33080999bps	AZIN2	0.944299	1	4
Chromosome 22, 46295000-46295999bps	GTSE1	0.944299	1	4
Chromosome 1, 185044000-185044999bps	RNF2	0.944299	1	4
Chromosome 20, 48829000-48829999bps	PREX1	0.944299	1	4
Chromosome 3, 42807000-42807999bps	ACKR2	0.944299	1	4
Chromosome 10, 119102000-119102999bps	FAM45A	0.944299	1	4
Chromosome 6, 26191000-26191999bps	HIST1H4D	0.944299	1	4
Chromosome 11, 47979000-47979999bps	PTPRJ	0.944299	1	4
Chromosome 2, 135051000-135051999bps	RAB3GAP1	0.944299	1	4
Chromosome 11, 107566000-107566999bps	ALKBH8	0.944299	1	4
Chromosome X, 139833000-139833999bps	ATP11C	0.944299	1	4
Chromosome 2, 203536000-203536999bps	RAPH1	0.944299	1	4
Chromosome 2, 197436000-197436999bps	SF3B1	0.944299	1	4
Chromosome 21, 32613000-32613999bps	C21orf59	0.944299	1	4
Chromosome 7, 112792000-112792999bps	TMEM168	0.944299	1	4
Chromosome 16, 88801000-88801999bps	CDT1	0.944299	1	4
Chromosome 18, 74597000-74597999bps	LINC00909	0.944299	1	4
Chromosome 5, 90556000-90556999bps	ADGRV1	0.944299	1	4
Chromosome 5, 177021000-177021999bps	ZNF346	0.944299	1	4
Chromosome 7, 44124000-44124999bps	POLD2	0.944299	1	4
Chromosome 11, 95925000-95925999bps	MTMR2	0.944299	1	4
Chromosome 2, 106195000-106195999bps	UXS1	0.944299	1	4
Chromosome 4, 165872000-165872999bps	TLL1	0.944299	1	4
Chromosome 9, 128701000-128701999bps	PKN3	0.944299	1	4
Chromosome 3, 53047000-53047999bps	SFMBT1	0.944299	1	4
Chromosome X, 106801000-106801999bps	TBC1D8B	0.944299	1	4
Chromosome 7, 141073000-141073999bps	TMEM178B	0.944299	1	4
Chromosome 12, 6199000-6199999bps	CD9	0.944299	1	4
Chromosome 2, 85132000-85132999bps	TCF7L1	0.944299	1	4
Chromosome 4, 83014000-83014999bps	LIN54	0.944299	1	4
Chromosome 4, 117086000-117086999bps	TRAM1L1	0.944299	1	4
Chromosome 17, 65562000-65562999bps	AXIN2	0.944299	1	4
Chromosome 12, 103958000-103958999bps	C12orf73	0.944299	1	4
Chromosome 9, 125260000-125260999bps	GAPVD1	0.944299	1	4
Chromosome 1, 153987000-153987999bps	RAB13	0.944299	1	4
Chromosome 19, 37173000-37173999bps	ZNF585A	0.944299	1	4
Chromosome 3, 50674000-50674999bps	DOCK3, MIR4787	0.944299	1	4
Chromosome 17, 31902000-31902999bps	UTP6	0.944299	1	4
Chromosome 5, 151759000-151759999bps	ATOX1	0.944299	1	4
Chromosome 6, 35143000-35143999bps	TCP11	0.944299	1	4
Chromosome 18, 21240000-21240999bps	GREB1L	0.944299	1	4
Chromosome 1, 2414000-2414999bps	PEX10	0.944299	1	4
Chromosome 22, 30247000-30247999bps	LIF	0.944299	1	4
Chromosome 21, 44874000-44874999bps	PTTG1IP	0.944299	1	4
Chromosome 6, 36592000-36592999bps	SRSF3	0.944299	1	4
Chromosome 7, 116671000-116671999bps	MET	0.944299	1	4
Chromosome 10, 19815000-19815999bps	PLXDC2	0.944299	1	4
Chromosome 1, 32538000-32538999bps	ZBTB8A	0.944299	1	4
Chromosome 19, 8149000-8149999bps	FBN3	0.944299	1	4
Chromosome 19, 54136000-54136999bps	CNOT3	0.944299	1	4
Chromosome 13, 25300000-25300999bps	NUP58	0.944299	1	4
Chromosome 15, 50766000-50766999bps	SPPL2A	0.944299	1	4
Chromosome 12, 92146000-92146999bps	BTG1	0.944299	1	4
Chromosome 3, 133663000-133663999bps	TOPBP1	0.944299	1	4
Chromosome 6, 116255000-116255999bps	TSPYL4	0.944299	1	4
Chromosome 7, 100611000-100611999bps	MOSPD3	0.944299	1	4
Chromosome 10, 133377000-133377999bps	PAOX	0.944299	1	4
Chromosome 3, 32816000-32816999bps	TRIM71	0.944299	1	4
Chromosome 3, 160754000-160754999bps	PPM1L	0.944299	1	4
Chromosome 1, 203625000-203625999bps	ATP2B4	0.944299	1	4
Chromosome 12, 64760000-64760999bps	GNS	0.944299	1	4
Chromosome 14, 45083000-45083999bps	PRPF39	0.944299	1	4
Chromosome 17, 32485000-32485999bps	CDK5R1	0.944299	1	4
Chromosome 9, 94725000-94725999bps	C9orf3	0.944299	1	4
Chromosome 19, 11088000-11088999bps	LDLR	0.944299	37	43
Chromosome 16, 2778000-2778999bps	TCEB2	0.944299	13	18
Chromosome 6, 52285000-52285999bps	MCM3	0.944299	13	18
Chromosome 18, 79678000-79678999bps	CTDP1	0.944299	5	9
Chromosome 20, 37288000-37288999bps	MANBAL	0.944299	5	9
Chromosome 5, 132293000-132293999bps	SLC22A4	0.944299	5	9
Chromosome X, 47835000-47835999bps	ZNF81	0.944299	5	9
Chromosome 15, 78871000-78871999bps	MORF4L1	0.944299	5	9
Chromosome 3, 53131000-53131999bps	RFT1	0.944299	5	9
Chromosome 3, 101778000-101778999bps	NXPE3	0.944299	5	9
Chromosome 18, 35240000-35240999bps	ZNF397	0.944299	5	9
Chromosome 3, 180601000-180601999bps	TTC14	0.944299	5	9
Chromosome 3, 49724000-49724999bps	GMPPB	0.944299	5	9
Chromosome 2, 27265000-27265999bps	SLC30A3	0.944299	5	9
Chromosome 16, 29927000-29927999bps	KCTD13	0.944299	5	9
Chromosome 3, 33441000-33441999bps	UBP1	0.944299	5	9
Chromosome 5, 154940000-154940999bps	GEMIN5, MRPL22	0.944299	5	9
Chromosome X, 134549000-134549999bps	LINC00629	0.944299	5	9
Chromosome 19, 40445000-40445999bps	SERTAD3	0.944299	5	9
Chromosome X, 132490000-132490999bps	MBNL3	0.944299	5	9
Chromosome 1, 161765000-161765999bps	ATF6	0.944299	14	19
Chromosome 15, 70764000-70764999bps	UACA	0.944299	14	19
Chromosome 15, 58934000-58934999bps	SLTM	0.944299	14	19
Chromosome 15, 80403000-80403999bps	ARNT2	0.944299	14	19
Chromosome 6, 30718000-30718999bps	TUBB, MDC1	0.944299	15	20
Chromosome 11, 75561000-75561999bps	SERPINH1	0.944299	6	10
Chromosome 1, 10209000-10209999bps	KIF1B	0.944299	6	10
Chromosome 17, 82274000-82274999bps	CSNK1D	0.944299	6	10
Chromosome 7, 101813000-101813999bps	CUX1	0.944299	6	10
Chromosome 3, 32571000-32571999bps	DYNC1LI1	0.944299	6	10
Chromosome 1, 224435000-224435999bps	WDR26	0.944299	6	10
Chromosome 8, 17921000-17921999bps	PCM1	0.944299	6	10
Chromosome 5, 180811000-180811999bps	MGAT1	0.944299	6	10
Chromosome 20, 2525000-2525999bps	ZNF343	0.944299	18	23
Chromosome 1, 40039000-40039999bps	CAP1	0.944299	19	24
Chromosome 22, 20496000-20496999bps	KLHL22	0.944299	21	26
Chromosome 6, 104956000-104956999bps	LIN28B	0.944299	21	26
Chromosome 17, 75780000-75780999bps	H3F3B	0.944299	7	11
Chromosome 12, 27243000-27243999bps	STK38L	0.944299	7	11
Chromosome 22, 29071000-29071999bps	KREMEN1	0.944299	7	11
Chromosome 17, 76241000-76241999bps	RNF157	0.944299	7	11
Chromosome 3, 125596000-125596999bps	OSBPL11	0.944299	7	11
Chromosome 9, 129487000-129487999bps	LINC00963	0.944299	7	11
Chromosome 7, 123750000-123750999bps	WASL	0.944299	7	11
Chromosome 15, 73634000-73634999bps	NPTN	0.944299	7	11
Chromosome 17, 56915000-56915999bps	TRIM25	0.944299	7	11
Chromosome 4, 151016000-151016999bps	LRBA	0.944299	7	11
Chromosome X, 153927000-153927999bps	ARHGAP4	0.944299	22	27
Chromosome 9, 97982000-97982999bps	ANP32B	0.944299	22	27
Chromosome 17, 51121000-51121999bps	SPAG9	0.944299	22	27
Chromosome 17, 7883000-7883999bps	CHD3	0.944299	25	30
Chromosome 1, 23561000-23561999bps	ID3	0.944299	50	55
Chromosome 1, 10473000-10473999bps	PEX14, DFFA	0.944299	30	35
Chromosome 11, 113876000-113876999bps	USP28	0.944299	8	12
Chromosome 15, 75648000-75648999bps	SNX33	0.944299	8	12
Chromosome 2, 174249000-174249999bps	OLA1	0.944299	8	12
Chromosome 7, 149625000-149625999bps	ZNF767P	0.944299	8	12
Chromosome 21, 33916000-33916999bps	ATP5O	0.944299	8	12
Chromosome 20, 36235000-36235999bps	AAR2	0.944299	8	12
Chromosome 6, 30719000-30719999bps	TUBB, MDC1	0.944299	35	40
Chromosome 12, 53379000-53379999bps	SP1	0.944299	42	47
Chromosome 18, 11979000-11979999bps	IMPA2	0.944299	2	5
Chromosome 7, 135978000-135978999bps	MTPN, LUZP6	0.944299	2	5
Chromosome X, 69166000-69166999bps	PJA1	0.944299	2	5
Chromosome 5, 79235000-79235999bps	JMY	0.944299	2	5
Chromosome 5, 55228000-55228999bps	MCIDAS	0.944299	2	5
Chromosome 9, 111895000-111895999bps	UGCG	0.944299	2	5
Chromosome 6, 17599000-17599999bps	FAM8A1	0.944299	2	5
Chromosome 6, 27131000-27131999bps	HIST1H2AG	0.944299	2	5
Chromosome 11, 62623000-62623999bps	B3GAT3	0.944299	2	5
Chromosome 3, 138175000-138175999bps	DBR1	0.944299	2	5
Chromosome 1, 21938000-21938999bps	HSPG2	0.944299	2	5
Chromosome 20, 35413000-35413999bps	UQCC1	0.944299	2	5
Chromosome 4, 70901000-70901999bps	MOB1B	0.944299	2	5
Chromosome 13, 49938000-49938999bps	SPRYD7	0.944299	2	5
Chromosome 10, 103966000-103966999bps	SLK	0.944299	2	5
Chromosome 17, 8154000-8154999bps	PER1	0.944299	2	5
Chromosome 12, 112383000-112383999bps	HECTD4	0.944299	2	5
Chromosome 2, 118087000-118087999bps	INSIG2	0.944299	2	5
Chromosome 18, 63320000-63320999bps	BCL2	0.944299	2	5
Chromosome 22, 49828000-49828999bps	BRD1	0.944299	2	5
Chromosome 7, 105389000-105389999bps	SRPK2	0.944299	2	5
Chromosome 14, 99273000-99273999bps	BCL11B	0.944299	2	5
Chromosome 10, 33335000-33335999bps	NRP1	0.944299	2	5
Chromosome 10, 97335000-97335999bps	FRAT2	0.944299	2	5
Chromosome 10, 58268000-58268999bps	IPMK, CISD1	0.944299	2	5
Chromosome 1, 88993000-88993999bps	RBMXL1, CCBL2	0.944299	2	5
Chromosome 8, 63040000-63040999bps	GGH	0.944299	2	5
Chromosome X, 9462000-9462999bps	TBL1X	0.944299	2	5
Chromosome 5, 181222000-181222999bps	MIR4638, TRIM41	0.944299	2	5
Chromosome 16, 10581000-10581999bps	EMP2	0.944299	2	5
Chromosome X, 149632000-149632999bps	TMEM185A	0.944299	2	5
Chromosome 8, 65843000-65843999bps	PDE7A	0.944299	2	5
Chromosome 5, 181206000-181206999bps	TRIM7	0.944299	2	5
Chromosome 9, 83709000-83709999bps	UBQLN1	0.944299	2	5
Chromosome 16, 68263000-68263999bps	SLC7A6	0.944299	2	5
Chromosome X, 54528000-54528999bps	GNL3L	0.944299	2	5
Chromosome 9, 130578000-130578999bps	FUBP3	0.944299	2	5
Chromosome 10, 117376000-117376999bps	PDZD8	0.944299	2	5
Chromosome 3, 124729000-124729999bps	UMPS	0.944299	2	5
Chromosome 1, 234723000-234723999bps	LINC01132	0.944299	2	5
Chromosome 8, 143542000-143542999bps	ZC3H3	0.944299	2	5
Chromosome X, 15789000-15789999bps	ZRSR2, INE2	0.944299	2	5
Chromosome 4, 5710000-5710999bps	EVC2, EVC	0.944299	2	5
Chromosome 3, 197790000-197790999bps	LRCH3	0.944299	2	5
Chromosome 18, 54225000-54225999bps	MBD2	0.944299	2	5
Chromosome 16, 72665000-72665999bps	LINC01572	0.944299	2	5
Chromosome 1, 213050000-213050999bps	RPS6KC1	0.944299	9	13
Chromosome 1, 214552000-214552999bps	PTPN14	0.944299	9	13
Chromosome 2, 74454000-74454999bps	INO80B, INO80B-WBP1	0.944299	9	13
Chromosome X, 45852000-45852999bps	LOC401585	0.944299	9	13
Chromosome X, 150900000-150900999bps	CD99L2	0.944299	9	13
Chromosome 19, 4342000-4342999bps	MPND	0.944299	9	13
Chromosome X, 129524000-129524999bps	SMARCA1	0.944299	9	13
Chromosome 2, 32040000-32040999bps	DPY30	0.944299	9	13
Chromosome 1, 25248000-25248999bps	RSRP1	0.944299	9	13
Chromosome 11, 68214000-68214999bps	KMT5B	0.944299	10	14
Chromosome 19, 14007000-14007999bps	RFX1	0.944299	10	14
Chromosome 2, 64864000-64864999bps	LOC101927438	0.944299	10	14
Chromosome 9, 109120000-109120999bps	TMEM245	0.944299	10	14
Chromosome 17, 40648000-40648999bps	SMARCE1	0.944299	10	14
Chromosome 3, 128725000-128725999bps	RAB7A	0.944299	10	14
Chromosome 14, 96501000-96501999bps	PAPOLA	0.944299	11	15
Chromosome 16, 88569000-88569999bps	ZC3H18	0.944299	11	15
Chromosome 2, 47402000-47402999bps	MSH2	0.944299	11	15
Chromosome 9, 136546000-136546999bps	NOTCH1, MIR4674, NALT1	0.944299	12	16
Chromosome 15, 92881000-92881999bps	LINC01578	0.944299	12	16
Chromosome 6, 104955000-104955999bps	LIN28B	0.944299	12	16
Chromosome 18, 23502000-23502999bps	C18orf8	0.944299	12	16
Chromosome 10, 125162000-125162999bps	CTBP2	0.944299	12	16
Chromosome 2, 240567000-240567999bps	RNPEPL1	0.944299	12	16
Chromosome 17, 82066000-82066999bps	DUS1L	0.944299	12	16
Chromosome 14, 77617000-77617999bps	SPTLC2	0.944299	13	17
Chromosome 9, 33816000-33816999bps	UBE2R2	0.944299	13	17
Chromosome 12, 132985000-132985999bps	ZNF26	0.944299	3	6
Chromosome 22, 46045000-46045999bps	LINC00899	0.944299	3	6
Chromosome 17, 68258000-68258999bps	ARSG	0.944299	3	6
Chromosome 3, 179072000-179072999bps	ZMAT3	0.944299	3	6
Chromosome 16, 25258000-25258999bps	ZKSCAN2	0.944299	3	6
Chromosome 6, 87154000-87154999bps	ZNF292	0.944299	3	6
Chromosome 8, 143290000-143290999bps	ZNF696	0.944299	3	6
Chromosome 10, 46032000-46032999bps	NCOA4	0.944299	3	6
Chromosome 9, 6412000-6412999bps	UHRF2	0.944299	3	6
Chromosome 19, 57362000-57362999bps	TRAPPC2B, ZNF547	0.944299	3	6
Chromosome 21, 29020000-29020999bps	RWDD2B	0.944299	3	6
Chromosome 5, 172455000-172455999bps	SH3PXD2B	0.944299	3	6
Chromosome 1, 156602000-156602999bps	GPATCH4	0.944299	3	6
Chromosome 16, 19554000-19554999bps	C16orf62	0.944299	3	6
Chromosome 5, 181192000-181192999bps	LOC102577426	0.944299	3	6
Chromosome 2, 27427000-27427999bps	NRBP1	0.944299	3	6
Chromosome 7, 120949000-120949999bps	ING3	0.944299	3	6
Chromosome 4, 168481000-168481999bps	DDX60L	0.944299	3	6
Chromosome 16, 28290000-28290999bps	SBK1	0.944299	3	6
Chromosome 5, 150303000-150303999bps	ARSI	0.944299	3	6
Chromosome 4, 77077000-77077999bps	CCNI	0.944299	3	6
Chromosome 15, 67841000-67841999bps	RNU6-7, RNU6-1, RNU6-9, RNU6-8, RNU6-2	0.944299	3	6
Chromosome 16, 56930000-56930999bps	HERPUD1	0.944299	3	6
Chromosome 1, 25999000-25999999bps	PAFAH2	0.944299	3	6
Chromosome 13, 49586000-49586999bps	RCBTB1	0.944299	3	6
Chromosome 16, 56607000-56607999bps	MT2A	0.944299	3	6
Chromosome 12, 47772000-47772999bps	SLC48A1	0.944299	3	6
Chromosome 18, 57587000-57587999bps	FECH	0.944299	3	6
Chromosome X, 77897000-77897999bps	MAGT1, COX7B	0.944299	3	6
Chromosome 17, 67716000-67716999bps	NOL11	0.944299	3	6
Chromosome 6, 53062000-53062999bps	FBXO9, ICK	0.944299	3	6
Chromosome 5, 96933000-96933999bps	LNPEP	0.944299	3	6
Chromosome X, 53081000-53081999bps	TSPYL2	0.944299	3	6
Chromosome 18, 79068000-79068999bps	ATP9B	0.944299	3	6
Chromosome 10, 22315000-22315999bps	COMMD3, COMMD3-BMI1	0.944299	3	6
Chromosome 14, 76958000-76958999bps	LINC01629	0.944299	3	6
Chromosome 19, 6503000-6503999bps	TUBB4A	0.944299	3	6
Chromosome 16, 3045000-3045999bps	MMP25	0.944299	3	6
Chromosome 1, 32464000-32464999bps	ZBTB8B	0.944299	3	6
Chromosome 9, 73149000-73149999bps	ANXA1	0.944299	3	6
Chromosome 14, 102315000-102315999bps	ZNF839	0.944299	14	18
Chromosome 19, 17214000-17214999bps	USE1	0.944299	14	18
Chromosome 3, 46573000-46573999bps	TDGF1	0.944299	15	19
Chromosome 6, 89413000-89413999bps	RRAGD	0.944299	15	19
Chromosome 1, 38990000-38990999bps	AKIRIN1	0.944299	15	19
Chromosome 2, 32356000-32356999bps	BIRC6	0.944299	16	20
Chromosome 9, 105243000-105243999bps	SLC44A1	0.944299	16	20
Chromosome 17, 29591000-29591999bps	ANKRD13B, GIT1	0.944299	18	22
Chromosome 16, 29815000-29815999bps	PAGR1	0.944299	18	22
Chromosome 10, 102392000-102392999bps	NFKB2	0.944299	18	22
Chromosome 3, 196288000-196288999bps	PCYT1A	0.944299	20	24
Chromosome 22, 38182000-38182999bps	PLA2G6	0.944299	21	25
Chromosome 19, 34171000-34171999bps	LSM14A	0.944299	22	26
Chromosome 19, 48322000-48322999bps	CCDC114	0.944299	23	27
Chromosome 21, 33125000-33125999bps	LOC101928107	0.944299	24	28
Chromosome 15, 74540000-74540999bps	ARID3B	0.944299	29	33
Chromosome 1, 151197000-151197999bps	PIP5K1A	0.944299	4	7
Chromosome 1, 235366000-235366999bps	TBCE	0.944299	4	7
Chromosome 19, 18682000-18682999bps	CRTC1	0.944299	4	7
Chromosome 16, 2216000-2216999bps	PGP	0.944299	4	7
Chromosome 1, 114717000-114717999bps	NRAS	0.944299	4	7
Chromosome 10, 17643000-17643999bps	STAM, STAM-AS1	0.944299	4	7
Chromosome 2, 69913000-69913999bps	MXD1	0.944299	4	7
Chromosome 1, 27321000-27321999bps	TMEM222, ACTG1P20	0.944299	4	7
Chromosome 1, 180503000-180503999bps	ACBD6	0.944299	4	7
Chromosome 7, 66627000-66627999bps	KCTD7	0.944299	4	7
Chromosome 8, 85222000-85222999bps	C8orf59	0.944299	4	7
Chromosome 20, 23359000-23359999bps	LINC01431	0.944299	4	7
Chromosome 21, 39379000-39379999bps	WRB-SH3BGR, WRB	0.944299	4	7
Chromosome 5, 34655000-34655999bps	RAI14	0.944299	4	7
Chromosome 12, 53080000-53080999bps	SPRYD3	0.944299	4	7
Chromosome 13, 20566000-20566999bps	IFT88	0.944299	4	7
Chromosome 6, 65709000-65709999bps	EYS	0.944299	4	7
Chromosome 17, 51122000-51122999bps	SPAG9	0.944299	4	7
Chromosome 7, 74452000-74452999bps	GTF2IRD1	0.944299	4	7
Chromosome 9, 3528000-3528999bps	RFX3	0.944299	4	7
Chromosome 22, 49959000-49959999bps	PIM3	0.944299	4	7
Chromosome 9, 126804000-126804999bps	ZBTB43	0.944299	4	7
Chromosome 12, 57087000-57087999bps	NAB2	0.944299	4	7
Chromosome 1, 228456000-228456999bps	HIST3H2BB	0.944299	4	7
Chromosome 11, 34050000-34050999bps	CAPRIN1	0.944299	4	7
Chromosome 11, 33038000-33038999bps	TCP11L1	0.944299	4	7
Chromosome 18, 49493000-49493999bps	RPL17, SNORD58B, RPL17-C18orf32, SNORD58A	0.944299	4	7
Chromosome 18, 31686000-31686999bps	B4GALT6	0.944299	4	7
Chromosome 2, 97665000-97665999bps	ACTR1B	0.944299	4	7
Chromosome 5, 112706000-112706999bps	APC	0.944299	4	7
Chromosome 5, 157861000-157861999bps	CLINT1	0.944299	4	7
Chromosome 17, 39167000-39167999bps	ARL5C	0.944299	0	2
Chromosome 8, 94263000-94263999bps	GEM	0.944299	0	2
Chromosome 10, 28676000-28676999bps	BAMBI	0.944299	0	2
Chromosome 14, 76150000-76150999bps	GPATCH2L	0.944299	0	2
Chromosome 12, 53450000-53450999bps	PCBP2	0.944299	0	2
Chromosome 16, 69760000-69760999bps	WWP2	0.944299	0	2
Chromosome 14, 75277000-75277999bps	FOS	0.944299	0	2
Chromosome 1, 40863000-40863999bps	CITED4	0.944299	0	2
Chromosome 6, 22303000-22303999bps	PRL	0.944299	0	2
Chromosome 9, 122932000-122932999bps	ZBTB26	0.944299	0	2
Chromosome 1, 50961000-50961999bps	FAF1	0.944299	0	2
Chromosome 12, 93466000-93466999bps	MRPL42	0.944299	0	2
Chromosome 7, 22562000-22562999bps	LOC100506178	0.944299	0	2
Chromosome 7, 11834000-11834999bps	THSD7A	0.944299	0	2
Chromosome 7, 16882000-16882999bps	AGR3	0.944299	0	2
Chromosome 16, 75565000-75565999bps	GABARAPL2	0.944299	0	2
Chromosome 2, 110206000-110206999bps	NPHP1	0.944299	0	2
Chromosome 13, 112589000-112589999bps	TUBGCP3	0.944299	0	2
Chromosome 17, 12019000-12019999bps	MAP2K4	0.944299	0	2
Chromosome 19, 18611000-18611999bps	TMEM59L	0.944299	0	2
Chromosome 12, 120709000-120709999bps	UNC119B	0.944299	0	2
Chromosome 11, 60614000-60614999bps	LINC00301	0.944299	0	2
Chromosome 2, 69389000-69389999bps	GFPT1	0.944299	0	2
Chromosome 1, 31940000-31940999bps	PTP4A2	0.944299	0	2
Chromosome 3, 126477000-126477999bps	ZXDC	0.944299	0	2
Chromosome 17, 42831000-42831999bps	PSME3	0.944299	0	2
Chromosome 5, 180650000-180650999bps	FLT4	0.944299	0	2
Chromosome 6, 79080000-79080999bps	PHIP	0.944299	0	2
Chromosome 5, 177132000-177132999bps	NSD1	0.944299	0	2
Chromosome 1, 52926000-52926999bps	SCP2, MIR1273F	0.944299	0	2
Chromosome 21, 29021000-29021999bps	RWDD2B	0.944299	0	2
Chromosome 16, 88452000-88452999bps	ZFPM1	0.944299	0	2
Chromosome 1, 28646000-28646999bps	RNU11	0.944299	0	2
Chromosome 19, 38402000-38402999bps	FAM98C	0.944299	0	2
Chromosome 9, 127422000-127422999bps	ZNF79	0.944299	0	2
Chromosome 19, 15281000-15281999bps	BRD4	0.944299	0	2
Chromosome 13, 95302000-95302999bps	ABCC4	0.944299	0	2
Chromosome 11, 69640000-69640999bps	CCND1	0.944299	0	2
Chromosome 9, 124862000-124862999bps	RPL35	0.944299	0	2
Chromosome 14, 49864000-49864999bps	RN7SL2	0.944299	0	2
Chromosome 11, 64812000-64812999bps	MEN1	0.944299	0	2
Chromosome 14, 50832000-50832999bps	NIN	0.944299	0	2
Chromosome 16, 56427000-56427999bps	AMFR	0.944299	0	2
Chromosome 12, 38907000-38907999bps	CPNE8	0.944299	0	2
Chromosome 12, 13043000-13043999bps	FAM234B	0.944299	0	2
Chromosome 22, 42650000-42650999bps	CYB5R3	0.944299	0	2
Chromosome 1, 156021000-156021999bps	SSR2	0.944299	0	2
Chromosome 6, 35142000-35142999bps	TCP11	0.944299	0	2
Chromosome 9, 128830000-128830999bps	C9orf114	0.944299	0	2
Chromosome 9, 5834000-5834999bps	ERMP1	0.944299	0	2
Chromosome 20, 63271000-63271999bps	ARFGAP1	0.944299	0	2
Chromosome 18, 12885000-12885999bps	PTPN2	0.944299	0	2
Chromosome 8, 80031000-80031999bps	MRPS28	0.944299	0	2
Chromosome 2, 17538000-17538999bps	VSNL1	0.944299	0	2
Chromosome 19, 41218000-41218999bps	AXL	0.944299	0	2
Chromosome 1, 38006000-38006999bps	FHL3	0.944299	0	2
Chromosome 11, 60087000-60087999bps	MS4A2	0.944299	0	2
Chromosome 4, 182918000-182918999bps	DCTD	0.944299	0	2
Chromosome 12, 62935000-62935999bps	PPM1H	0.944299	0	2
Chromosome 3, 87277000-87277999bps	POU1F1	0.944299	0	2
Chromosome 2, 218369000-218369999bps	CATIP-AS1	0.944299	0	2
Chromosome 8, 17414000-17414999bps	MTMR7	0.944299	0	2
Chromosome 12, 113774000-113774999bps	LINC01234	0.944299	0	2
Chromosome 12, 24951000-24951999bps	BCAT1	0.944299	0	2
Chromosome 12, 122502000-122502999bps	ZCCHC8	0.944299	0	2
Chromosome 21, 25609000-25609999bps	MRPL39	0.944299	0	2
Chromosome 9, 72519000-72519999bps	TMC1	0.944299	0	2
Chromosome 3, 138176000-138176999bps	DBR1	0.944299	0	2
Chromosome 20, 3806000-3806999bps	LOC101929125	0.944299	0	2
Chromosome 1, 63328000-63328999bps	MIR6068	0.944299	0	2
Chromosome 19, 36529000-36529999bps	ZNF260	0.944299	0	2
Chromosome 16, 89612000-89612999bps	DPEP1	0.944299	0	2
Chromosome 21, 45838000-45838999bps	LOC100129027	0.944299	0	2
Chromosome 1, 108690000-108690999bps	PRPF38B	0.944299	0	2
Chromosome 22, 18148000-18148999bps	USP18	0.944299	0	2
Chromosome 14, 75276000-75276999bps	FOS	0.944299	0	2
Chromosome 6, 29941000-29941999bps	HLA-A	0.944299	0	2
Chromosome 9, 94554000-94554999bps	PCAT7	0.944299	0	2
Chromosome 7, 99503000-99503999bps	ZKSCAN5	0.944299	0	2
Chromosome 1, 38010000-38010999bps	UTP11L	0.944299	0	2
Chromosome 3, 40522000-40522999bps	ZNF621	0.944299	0	2
Chromosome 8, 74550000-74550999bps	MIR5681B	0.944299	0	2
Chromosome 7, 118182000-118182999bps	LSM8	0.944299	0	2
Chromosome 12, 122967000-122967999bps	ABCB9	0.944299	0	2
Chromosome 14, 34631000-34631999bps	SNX6	0.944299	0	2
Chromosome 19, 51570000-51570999bps	ZNF175	0.944299	0	2
Chromosome 7, 44850000-44850999bps	H2AFV	0.944299	0	2
Chromosome 12, 56302000-56302999bps	CS	0.944299	0	2
Chromosome 17, 7917000-7917999bps	LOC284023	0.944299	0	2
Chromosome 15, 58986000-58986999bps	RNF111	0.944299	0	2
Chromosome 6, 87153000-87153999bps	ZNF292	0.944299	0	2
Chromosome 20, 36865000-36865999bps	SOGA1	0.944299	0	2
Chromosome 4, 99947000-99947999bps	DNAJB14	0.944299	0	2
Chromosome 16, 23511000-23511999bps	GGA2	0.944299	0	2
Chromosome 20, 49934000-49934999bps	RNF114	0.944299	0	2
Chromosome 1, 20487000-20487999bps	CAMK2N1	0.944299	0	2
Chromosome X, 48913000-48913999bps	SLC35A2	0.944299	0	2
Chromosome 6, 73655000-73655999bps	SLC17A5	0.944299	0	2
Chromosome 12, 8454000-8454999bps	CLEC6A	0.944299	0	2
Chromosome 12, 122898000-122898999bps	VPS37B	0.944299	0	2
Chromosome 12, 133079000-133079999bps	ZNF140	0.944299	0	2
Chromosome 9, 100425000-100425999bps	MSANTD3	0.944299	0	2
Chromosome 7, 100704000-100704999bps	POP7	0.944299	0	2
Chromosome 10, 97735000-97735999bps	ZFYVE27	0.944299	0	2
Chromosome 11, 67509000-67509999bps	CDK2AP2	0.944299	0	2
Chromosome 1, 178540000-178540999bps	C1orf220	0.944299	0	2
Chromosome 1, 155126000-155126999bps	EFNA1	0.944299	0	2
Chromosome 2, 62507000-62507999bps	TMEM17	0.944299	0	2
Chromosome 5, 151251000-151251999bps	GM2A	0.944299	0	2
Chromosome 5, 27039000-27039999bps	CDH9	0.944299	0	2
Chromosome 8, 88328000-88328999bps	MMP16	0.944299	0	2
Chromosome 2, 175006000-175006999bps	CHN1	0.944299	0	2
Chromosome 19, 43826000-43826999bps	ZNF283	0.944299	0	2
Chromosome 17, 75942000-75942999bps	FBF1	0.944299	0	2
Chromosome 11, 47850000-47850999bps	NUP160	0.944299	0	2
Chromosome 11, 63492000-63492999bps	HRASLS5	0.944299	0	2
Chromosome 1, 39885000-39885999bps	TRIT1	0.944299	0	2
Chromosome 3, 45592000-45592999bps	LIMD1	0.944299	0	2
Chromosome 19, 38318000-38318999bps	KCNK6	0.944299	0	2
Chromosome 6, 104860000-104860999bps	HACE1	0.944299	0	2
Chromosome 11, 62681000-62681999bps	UBXN1	0.944299	0	2
Chromosome 19, 31350000-31350999bps	TSHZ3	0.944299	0	2
Chromosome 22, 41198000-41198999bps	EP300-AS1	0.944299	0	2
Chromosome 9, 37078000-37078999bps	EBLN3	0.944299	0	2
Chromosome 15, 65868000-65868999bps	RAB11A	0.944299	0	2
Chromosome 19, 50806000-50806999bps	C19orf48	0.944299	0	2
Chromosome 5, 122773000-122773999bps	SNX2	0.944299	0	2
Chromosome 9, 105446000-105446999bps	FSD1L	0.944299	0	2
Chromosome 1, 1376000-1376999bps	AURKAIP1	0.944299	0	2
Chromosome 6, 31398000-31398999bps	MICA	0.944299	0	2
Chromosome 9, 98120000-98120999bps	TRIM14	0.944299	0	2
Chromosome 1, 160033000-160033999bps	PIGM	0.944299	0	2
Chromosome 7, 80133000-80133999bps	GNAI1	0.944299	0	2
Chromosome 2, 128089000-128089999bps	UGGT1	0.944299	0	2
Chromosome 1, 35720000-35720999bps	C1orf216	0.944299	0	2
Chromosome 4, 13629000-13629999bps	BOD1L1	0.944299	0	2
Chromosome 8, 81687000-81687999bps	IMPA1	0.944299	0	2
Chromosome 7, 27738000-27738999bps	TAX1BP1	0.944299	0	2
Chromosome 3, 156819000-156819999bps	LINC00886	0.944299	0	2
Chromosome 1, 2004000-2004999bps	CFAP74	0.944299	0	2
Chromosome 20, 25246000-25246999bps	PYGB	0.944299	0	2
Chromosome 17, 8212000-8212999bps	AURKB	0.944299	0	2
Chromosome 12, 106249000-106249999bps	CKAP4	0.944299	0	2
Chromosome 13, 31845000-31845999bps	EEF1DP3	0.944299	0	2
Chromosome 11, 3643000-3643999bps	ART5, ART1	0.944299	0	2
Chromosome 12, 49001000-49001999bps	DDN	0.944299	0	2
Chromosome 13, 49587000-49587999bps	RCBTB1	0.944299	0	2
Chromosome 9, 101740000-101740999bps	GRIN3A	0.944299	0	2
Chromosome 7, 6575000-6575999bps	ZDHHC4	0.944299	0	2
Chromosome 3, 16606000-16606999bps	DAZL	0.944299	0	2
Chromosome 10, 72627000-72627999bps	MICU1	0.944299	0	2
Chromosome 11, 64880000-64880999bps	EHD1	0.944299	0	2
Chromosome 2, 131103000-131103999bps	PLEKHB2	0.944299	0	2
Chromosome 19, 6133000-6133999bps	ACSBG2	0.944299	0	2
Chromosome 3, 39382000-39382999bps	SLC25A38	0.944299	0	2
Chromosome 7, 6349000-6349999bps	FAM220A	0.944299	0	2
Chromosome 12, 6903000-6903999bps	LRRC23	0.944299	0	2
Chromosome 8, 22670000-22670999bps	BIN3	0.944299	0	2
Chromosome 6, 144097000-144097999bps	SF3B5	0.944299	0	2
Chromosome 12, 69468000-69468999bps	FRS2	0.944299	0	2
Chromosome 12, 57113000-57113999bps	STAT6	0.944299	0	2
Chromosome 11, 65560000-65560999bps	LTBP3	0.944299	0	2
Chromosome 16, 353000-353999bps	AXIN1	0.944299	0	2
Chromosome 8, 54103000-54103999bps	LYPLA1	0.944299	0	2
Chromosome 19, 1284000-1284999bps	EFNA2	0.944299	0	2
Chromosome 8, 38603000-38603999bps	RNF5P1	0.944299	0	2
Chromosome 3, 171461000-171461999bps	TNIK	0.944299	0	2
Chromosome 21, 31734000-31734999bps	SCAF4	0.944299	0	2
Chromosome 1, 150980000-150980999bps	ANXA9	0.944299	0	2
Chromosome 1, 184756000-184756999bps	EDEM3	0.944299	0	2
Chromosome 1, 120178000-120178999bps	SEC22B	0.944299	0	2
Chromosome 3, 71786000-71786999bps	PROK2	0.944299	0	2
Chromosome 17, 60080000-60080999bps	HEATR6	0.944299	0	2
Chromosome 11, 90132000-90132999bps	NAALAD2	0.944299	0	2
Chromosome 1, 168224000-168224999bps	SFT2D2	0.944299	0	2
Chromosome 8, 94639000-94639999bps	LOC100288748, ESRP1	0.944299	0	2
Chromosome 17, 43943000-43943999bps	PPY	0.944299	0	2
Chromosome 10, 112949000-112949999bps	TCF7L2	0.944299	0	2
Chromosome 2, 166377000-166377999bps	SCN9A	0.944299	0	2
Chromosome 11, 9458000-9458999bps	ZNF143	0.944299	0	2
Chromosome 7, 135213000-135213999bps	WDR91	0.944299	0	2
Chromosome 10, 89391000-89391999bps	IFIT1	0.944299	0	2
Chromosome 16, 71564000-71564999bps	TAT-AS1	0.944299	0	2
Chromosome 15, 42922000-42922999bps	TTBK2	0.944299	0	2
Chromosome 6, 116256000-116256999bps	TSPYL4	0.944299	0	2
Chromosome 8, 42209000-42209999bps	PLAT	0.944299	0	2
Chromosome 2, 96118000-96118999bps	ADRA2B	0.944299	0	2
Chromosome 17, 42183000-42183999bps	KCNH4	0.944299	0	2
Chromosome 1, 184386000-184386999bps	C1orf21	0.944299	0	2
Chromosome 12, 11173000-11173999bps	PRH1, PRH1-PRR4, PRH1-TAS2R14	0.944299	0	2
Chromosome 16, 69423000-69423999bps	CYB5B	0.944299	0	2
Chromosome 1, 877000-877999bps	FAM41C	0.944299	0	2
Chromosome 1, 225884000-225884999bps	TMEM63A	0.944299	0	2
Chromosome 4, 157218000-157218999bps	GRIA2	0.944299	0	2
Chromosome 4, 88591000-88591999bps	HERC3	0.944299	0	2
Chromosome 16, 90077000-90077999bps	PRDM7	0.944299	0	2
Chromosome 14, 104679000-104679999bps	MIR4710	0.944299	0	2
Chromosome 22, 39398000-39398999bps	TAB1	0.944299	0	2
Chromosome 6, 88965000-88965999bps	RNGTT	0.944299	0	2
Chromosome 19, 2946000-2946999bps	ZNF77	0.944299	0	2
Chromosome 10, 12128000-12128999bps	SEC61A2	0.944299	0	2
Chromosome 2, 142132000-142132999bps	LRP1B	0.944299	0	2
Chromosome 1, 7782000-7782999bps	PER3	0.944299	0	2
Chromosome 10, 102459000-102459999bps	MFSD13A	0.944299	0	2
Chromosome 16, 2427000-2427999bps	CCNF	0.944299	0	2
Chromosome 2, 222657000-222657999bps	FARSB	0.944299	0	2
Chromosome X, 133417000-133417999bps	GPC4	0.944299	0	2
Chromosome 5, 172833000-172833999bps	ERGIC1	0.944299	0	2
Chromosome 17, 36935000-36935999bps	LHX1	0.944299	0	2
Chromosome 1, 205213000-205213999bps	DSTYK	0.944299	0	2
Chromosome 17, 61410000-61410999bps	C17orf82	0.944299	0	2
Chromosome 4, 99895000-99895999bps	LAMTOR3	0.944299	0	2
Chromosome 14, 70811000-70811999bps	MAP3K9	0.944299	0	2
Chromosome 19, 35114000-35114999bps	FXYD3	0.944299	0	2
Chromosome X, 133987000-133987999bps	GPC3	0.944299	0	2
Chromosome 11, 111872000-111872999bps	ALG9	0.944299	0	2
Chromosome 6, 30907000-30907999bps	GTF2H4	0.944299	0	2
Chromosome 7, 127650000-127650999bps	SND1	0.944299	0	2
Chromosome 6, 28589000-28589999bps	ZBED9	0.944299	0	2
Chromosome 3, 49430000-49430999bps	NICN1	0.944299	0	2
Chromosome 8, 120124000-120124999bps	COL14A1	0.944299	0	2
Chromosome 1, 25249000-25249999bps	RSRP1	0.944299	0	2
Chromosome 7, 55574000-55574999bps	VOPP1	0.944299	0	2
Chromosome 12, 3754000-3754999bps	CRACR2A	0.944299	0	2
Chromosome 7, 51318000-51318999bps	COBL	0.944299	0	2
Chromosome 8, 113439000-113439999bps	CSMD3	0.944299	0	2
Chromosome 19, 38775000-38775999bps	LGALS7	0.944299	0	2
Chromosome 1, 109212000-109212999bps	SARS	0.944299	0	2
Chromosome 9, 129080000-129080999bps	DOLPP1	0.944299	0	2
Chromosome 19, 2840000-2840999bps	ZNF555	0.944299	0	2
Chromosome 16, 30182000-30182999bps	CORO1A	0.944299	0	2
Chromosome 18, 57433000-57433999bps	ONECUT2	0.944299	0	2
Chromosome 16, 56863000-56863999bps	SLC12A3	0.944299	0	2
Chromosome 11, 130917000-130917999bps	SNX19	0.944299	0	2
Chromosome 19, 18283000-18283999bps	JUND	0.944299	0	2
Chromosome 6, 43310000-43310999bps	CRIP3	0.944299	0	2
Chromosome 17, 80258000-80258999bps	RNF213	0.944299	0	2
Chromosome 2, 235492000-235492999bps	AGAP1	0.944299	0	2
Chromosome 1, 88994000-88994999bps	RBMXL1, CCBL2	0.944299	0	2
Chromosome 8, 33514000-33514999bps	TTI2	0.944299	0	2
Chromosome 6, 26201000-26201999bps	HIST1H2AD, HIST1H3D	0.944299	0	2
Chromosome 2, 233567000-233567999bps	USP40	0.944299	0	2
Chromosome 22, 42073000-42073999bps	FAM109B	0.944299	0	2
Chromosome 2, 175007000-175007999bps	CHN1	0.944299	0	2
Chromosome 2, 19903000-19903999bps	TTC32	0.944299	0	2
Chromosome 1, 150270000-150270999bps	C1orf54, APH1A	0.944299	0	2
Chromosome 4, 128059000-128059999bps	LARP1B	0.944299	0	2
Chromosome 12, 124991000-124991999bps	BRI3BP, DHX37	0.944299	0	2
Chromosome 3, 129163000-129163999bps	ISY1-RAB43, ISY1	0.944299	0	2
Chromosome 1, 44733000-44733999bps	RNU5D-1	0.944299	0	2
Chromosome 19, 12890000-12890999bps	GCDH	0.944299	0	2
Chromosome 17, 30968000-30968999bps	RNF135	0.944299	0	2
Chromosome 4, 184735000-184735999bps	CENPU	0.944299	0	2
Chromosome 16, 30074000-30074999bps	PPP4C	0.944299	0	2
Chromosome 2, 88629000-88629999bps	EIF2AK3	0.944299	0	2
Chromosome 7, 155456000-155456999bps	EN2	0.944299	0	2
Chromosome 10, 3787000-3787999bps	KLF6	0.944299	0	2
Chromosome 12, 30697000-30697999bps	IPO8	0.944299	0	2
Chromosome X, 118838000-118838999bps	LINC01285	0.944299	0	2
Chromosome 7, 151025000-151025999bps	ATG9B	0.944299	0	2
Chromosome 2, 73213000-73213999bps	SMYD5	0.944299	0	2
Chromosome 2, 67395000-67395999bps	ETAA1	0.944299	0	2
Chromosome 9, 35692000-35692999bps	TPM2	0.944299	0	2
Chromosome 10, 104253000-104253999bps	GSTO1	0.944299	0	2
Chromosome 5, 98768000-98768999bps	RGMB	0.944299	0	2
Chromosome 1, 120851000-120851999bps	RNVU1-19	0.944299	0	2
Chromosome 8, 38103000-38103999bps	ASH2L	0.944299	0	2
Chromosome 5, 93582000-93582999bps	NR2F1, NR2F1-AS1	0.944299	0	2
Chromosome 3, 43285000-43285999bps	SNRK	0.944299	0	2
Chromosome 17, 41787000-41787999bps	JUP	0.944299	0	2
Chromosome 9, 137047000-137047999bps	NPDC1	0.944299	0	2
Chromosome 11, 69676000-69676999bps	ORAOV1	0.944299	0	2
Chromosome 1, 11735000-11735999bps	AGTRAP	0.944299	0	2
Chromosome 8, 41528000-41528999bps	GINS4	0.944299	0	2
Chromosome 1, 24744000-24744999bps	CLIC4	0.944299	0	2
Chromosome X, 154457000-154457999bps	PLXNA3	0.944299	0	2
Chromosome 16, 88787000-88787999bps	PIEZO1	0.944299	0	2
Chromosome 16, 8871000-8871999bps	CARHSP1	0.944299	0	2
Chromosome 5, 126599000-126599999bps	PHAX	0.944299	0	2
Chromosome 3, 37241000-37241999bps	GOLGA4	0.944299	0	2
Chromosome 2, 237965000-237965999bps	UBE2F, UBE2F-SCLY	0.944299	0	2
Chromosome 5, 66142000-66142999bps	SREK1	0.944299	0	2
Chromosome 9, 92672000-92672999bps	IPPK	0.944299	0	2
Chromosome 4, 151017000-151017999bps	LRBA	0.944299	0	2
Chromosome 13, 60270000-60270999bps	LINC00434	0.944299	0	2
Chromosome 1, 119649000-119649999bps	ZNF697	0.944299	0	2
Chromosome 6, 53350000-53350999bps	ELOVL5	0.944299	0	2
Chromosome 16, 89947000-89947999bps	DEF8	0.944299	0	2
Chromosome 11, 60333000-60333999bps	MS4A6E	0.944299	0	2
Chromosome 7, 114085000-114085999bps	FOXP2	0.944299	0	2
Chromosome 22, 31158000-31158999bps	RNF185	0.944299	0	2
Chromosome 7, 18085000-18085999bps	HDAC9	0.944299	0	2
Chromosome 22, 50252000-50252999bps	HDAC10	0.944299	0	2
Chromosome 4, 26317000-26317999bps	RBPJ	0.944299	0	2
Chromosome 3, 48194000-48194999bps	MIR4443	0.944299	0	2
Chromosome 11, 1833000-1833999bps	SYT8	0.944299	0	2
Chromosome 3, 149223000-149223999bps	CP	0.944299	0	2
Chromosome 17, 78377000-78377999bps	PGS1	0.944299	0	2
Chromosome 16, 28493000-28493999bps	CLN3, APOBR	0.944299	0	2
Chromosome 10, 17618000-17618999bps	HACD1	0.944299	0	2
Chromosome 1, 211579000-211579999bps	SLC30A1	0.944299	0	2
Chromosome 18, 10000-10999bps	LOC102723376	0.944299	0	2
Chromosome 11, 47554000-47554999bps	CELF1	0.944299	0	2
Chromosome 1, 99968000-99968999bps	SLC35A3	0.944299	0	2
Chromosome 16, 66425000-66425999bps	BEAN1	0.944299	0	2
Chromosome 17, 38867000-38867999bps	LASP1	0.944299	0	2
Chromosome 6, 44075000-44075999bps	LOC101929705	0.944299	0	2
Chromosome 10, 986000-986999bps	GTPBP4	0.944299	0	2
Chromosome 1, 220092000-220092999bps	IARS2	0.944299	0	2
Chromosome 16, 85026000-85026999bps	KIAA0513	0.944299	0	2
Chromosome 19, 19667000-19667999bps	ZNF101	0.944299	0	2
Chromosome 19, 13793000-13793999bps	ZSWIM4	0.944299	0	2
Chromosome 10, 7817000-7817999bps	TAF3	0.944299	0	2
Chromosome 5, 73449000-73449999bps	FOXD1	0.944299	0	2
Chromosome 7, 73432000-73432999bps	FZD9	0.944299	0	2
Chromosome 2, 128028000-128028999bps	SAP130	0.944299	0	2
Chromosome 11, 65781000-65781999bps	AP5B1	0.944299	0	2
Chromosome 3, 20038000-20038999bps	KAT2B	0.944299	0	2
Chromosome 2, 190407000-190407999bps	MFSD6	0.944299	0	2
Chromosome 1, 108201000-108201999bps	SLC25A24	0.944299	0	2
Chromosome 10, 6143000-6143999bps	PFKFB3	0.944299	0	2
Chromosome 11, 60613000-60613999bps	LINC00301	0.944299	0	2
Chromosome 1, 211832000-211832999bps	LPGAT1	0.944299	0	2
Chromosome 19, 39340000-39340999bps	SAMD4B	0.944299	0	2
Chromosome X, 55163000-55163999bps	FAM104B	0.944299	0	2
Chromosome 19, 45324000-45324999bps	CKM	0.944299	0	2
Chromosome 17, 31092000-31092999bps	NF1	0.944299	0	2
Chromosome 11, 72114000-72114999bps	ANAPC15	0.944299	0	2
Chromosome 6, 122398000-122398999bps	HSF2	0.944299	0	2
Chromosome 13, 98141000-98141999bps	FARP1	0.944299	0	2
Chromosome 3, 49342000-49342999bps	USP4	0.944299	0	2
Chromosome 15, 38452000-38452999bps	FAM98B	0.944299	0	2
Chromosome 8, 85244000-85244999bps	CA13	0.944299	0	2
Chromosome 6, 136251000-136251999bps	MTFR2	0.944299	0	2
Chromosome 14, 67239000-67239999bps	MPP5	0.944299	0	2
Chromosome 7, 99737000-99737999bps	CYP3A7-CYP3A51P, CYP3A7	0.944299	0	2
Chromosome 14, 60650000-60650999bps	SIX1	0.944299	0	2
Chromosome 12, 32105000-32105999bps	BICD1	0.944299	5	8
Chromosome 1, 23790000-23790999bps	LYPLA2	0.944299	5	8
Chromosome 1, 31066000-31066999bps	PUM1	0.944299	5	8
Chromosome 15, 84717000-84717999bps	SEC11A	0.944299	5	8
Chromosome 6, 89145000-89145999bps	PM20D2	0.944299	5	8
Chromosome 15, 70099000-70099999bps	TLE3	0.944299	5	8
Chromosome 5, 124439000-124439999bps	LINC01170	0.944299	5	8
Chromosome 17, 81223000-81223999bps	CEP131	0.944299	5	8
Chromosome 5, 79515000-79515999bps	HOMER1	0.944299	5	8
Chromosome 11, 125112000-125112999bps	TMEM218	0.944299	5	8
Chromosome 20, 49218000-49218999bps	DDX27	0.944299	5	8
Chromosome 1, 23532000-23532999bps	E2F2	0.944299	6	9
Chromosome 10, 69178000-69178999bps	SUPV3L1	0.944299	6	9
Chromosome 1, 108691000-108691999bps	PRPF38B	0.944299	6	9
Chromosome 12, 76560000-76560999bps	OSBPL8	0.944299	6	9
Chromosome 2, 53971000-53971999bps	PSME4	0.944299	6	9
Chromosome 7, 75914000-75914999bps	POR, MIR4651	0.944299	6	9
Chromosome X, 135984000-135984999bps	SLC9A6	0.944299	6	9
Chromosome 16, 56681000-56681999bps	MT1X	0.944299	6	9
Chromosome 16, 30356000-30356999bps	CD2BP2	0.944299	6	9
Chromosome 1, 226310000-226310999bps	LIN9	0.944299	6	9
Chromosome 1, 154962000-154962999bps	PYGO2	0.944299	6	9
Chromosome 6, 82248000-82248999bps	IBTK	0.944299	7	10
Chromosome 3, 120350000-120350999bps	LRRC58	0.944299	7	10
Chromosome 1, 116419000-116419999bps	ATP1A1-AS1	0.944299	7	10
Chromosome 4, 48830000-48830999bps	OCIAD1	0.944299	7	10
Chromosome 2, 173966000-173966999bps	SP3	0.944299	7	10
Chromosome 4, 83034000-83034999bps	COPS4	0.944299	7	10
Chromosome 14, 35405000-35405999bps	NFKBIA	0.944299	7	10
Chromosome 1, 40160000-40160999bps	RLF	0.944299	7	10
Chromosome 22, 19145000-19145999bps	DGCR14	0.944299	7	10
Chromosome 1, 93447000-93447999bps	FNBP1L	0.944299	7	10
Chromosome 5, 124746000-124746999bps	ZNF608	0.944299	7	10
Chromosome 2, 3574000-3574999bps	RPS7	0.944299	7	10
Chromosome 8, 102413000-102413999bps	UBR5	0.944299	7	10
Chromosome 1, 150256000-150256999bps	CA14	0.944299	7	10
Chromosome 19, 12724000-12724999bps	TNPO2	0.944299	7	10
Chromosome 12, 120195000-120195999bps	GCN1	0.944299	7	10
Chromosome 21, 41954000-41954999bps	C2CD2	0.944299	7	10
Chromosome 15, 41416000-41416999bps	RTF1	0.944299	8	11
Chromosome 17, 34979000-34979999bps	LIG3	0.944299	8	11
Chromosome 9, 137071000-137071999bps	SAPCD2	0.944299	8	11
Chromosome 1, 149889000-149889999bps	HIST2H2AB	0.944299	8	11
Chromosome 2, 36967000-36967999bps	STRN	0.944299	8	11
Chromosome 12, 50762000-50762999bps	ATF1	0.944299	8	11
Chromosome 3, 49787000-49787999bps	IP6K1	0.944299	9	12
Chromosome 6, 42928000-42928999bps	CNPY3	0.944299	9	12
Chromosome 6, 65708000-65708999bps	EYS	0.944299	9	12
Chromosome 8, 28493000-28493999bps	FZD3	0.944299	9	12
Chromosome 10, 59907000-59907999bps	CCDC6	0.944299	36	39
Chromosome 5, 138544000-138544999bps	ETF1	0.944299	10	13
Chromosome 1, 156766000-156766999bps	PRCC	0.944299	10	13
Chromosome 12, 48158000-48158999bps	ASB8	0.944299	10	13
Chromosome 19, 12937000-12937999bps	CALR	0.944299	10	13
Chromosome 1, 42681000-42681999bps	YBX1	0.944299	33	36
Chromosome 12, 12716000-12716999bps	CDKN1B	0.944299	33	36
Chromosome 1, 12618000-12618999bps	DHRS3	0.944299	11	14
Chromosome 9, 127423000-127423999bps	ZNF79	0.944299	11	14
Chromosome 22, 39519000-39519999bps	ATF4	0.944299	11	14
Chromosome 21, 39350000-39350999bps	HMGN1	0.944299	11	14
Chromosome 12, 56689000-56689999bps	PTGES3	0.944299	11	14
Chromosome 8, 38383000-38383999bps	WHSC1L1	0.944299	11	14
Chromosome 5, 37372000-37372999bps	NUP155	0.944299	11	14
Chromosome 5, 1800000-1800999bps	MRPL36, NDUFS6	0.944299	11	14
Chromosome 1, 155194000-155194999bps	MUC1, MIR92B	0.944299	12	15
Chromosome 20, 31738000-31738999bps	TPX2	0.944299	12	15
Chromosome 20, 25391000-25391999bps	ABHD12	0.944299	12	15
Chromosome 1, 226187000-226187999bps	ACBD3	0.944299	12	15
Chromosome 17, 75455000-75455999bps	TMEM94	0.944299	12	15
Chromosome 15, 60399000-60399999bps	ANXA2	0.944299	29	32
Chromosome 9, 33024000-33024999bps	DNAJA1	0.944299	29	32
Chromosome 7, 39948000-39948999bps	CDK13	0.944299	13	16
Chromosome 12, 123601000-123601999bps	DDX55	0.944299	13	16
Chromosome 19, 39436000-39436999bps	RPS16	0.944299	27	30
Chromosome 11, 72813000-72813999bps	ATG16L2	0.944299	14	17
Chromosome 16, 66551000-66551999bps	TK2, CKLF-CMTM1, CKLF	0.944299	14	17
Chromosome 11, 14500000-14500999bps	COPB1	0.944299	14	17
Chromosome 14, 77097000-77097999bps	CIPC	0.944299	25	28
Chromosome 16, 69564000-69564999bps	NFAT5	0.944299	60	62
Chromosome 12, 56223000-56223999bps	RNF41, NABP2	0.944299	15	18
Chromosome 17, 75011000-75011999bps	ICT1	0.944299	15	18
Chromosome 3, 136753000-136753999bps	STAG1	0.944299	15	18
Chromosome 15, 76930000-76930999bps	RCN2	0.944299	23	26
Chromosome 20, 63864000-63864999bps	TPD52L2	0.944299	16	19
Chromosome 6, 85644000-85644999bps	SYNCRIP	0.944299	21	24
Chromosome 1, 154628000-154628999bps	ADAR	0.944299	21	24
Chromosome 22, 17629000-17629999bps	ATP6V1E1	0.944299	18	21
Chromosome 9, 92294000-92294999bps	IARS, MIR3651, SNORA84	0.944299	18	21
Chromosome 17, 40218000-40218999bps	WIPF2	0.944299	18	21
Chromosome 10, 92591000-92591999bps	KIF11	0.944299	20	23
Chromosome 5, 131636000-131636999bps	RAPGEF6	0.944299	20	23
Chromosome 11, 118435000-118435999bps	KMT2A	0.944299	19	22
Chromosome 13, 39654000-39654999bps	COG6	0.944299	1	3
Chromosome 1, 37860000-37860999bps	MTF1	0.944299	1	3
Chromosome 1, 229343000-229343999bps	CCSAP	0.944299	1	3
Chromosome 14, 104799000-104799999bps	ZBTB42	0.944299	1	3
Chromosome X, 51497000-51497999bps	NUDT11	0.944299	1	3
Chromosome 18, 79393000-79393999bps	NFATC1	0.944299	1	3
Chromosome 16, 88813000-88813999bps	APRT	0.944299	1	3
Chromosome 11, 807000-807999bps	PIDD1, RPLP2	0.944299	1	3
Chromosome 2, 105331000-105331999bps	TGFBRAP1	0.944299	1	3
Chromosome 3, 48090000-48090999bps	MAP4	0.944299	1	3
Chromosome 19, 38263000-38263999bps	SPINT2	0.944299	1	3
Chromosome 10, 119598000-119598999bps	TIAL1	0.944299	1	3
Chromosome 16, 2252000-2252999bps	ECI1	0.944299	1	3
Chromosome 4, 155377000-155377999bps	MAP9	0.944299	1	3
Chromosome 2, 165955000-165955999bps	TTC21B, LOC102724058	0.944299	1	3
Chromosome 18, 63969000-63969999bps	SERPINB8	0.944299	1	3
Chromosome 14, 104796000-104796999bps	AKT1	0.944299	1	3
Chromosome 1, 225883000-225883999bps	TMEM63A	0.944299	1	3
Chromosome 19, 46789000-46789999bps	SLC1A5	0.944299	1	3
Chromosome 16, 11588000-11588999bps	LITAF	0.944299	1	3
Chromosome 16, 56190000-56190999bps	GNAO1	0.944299	1	3
Chromosome 22, 16600000-16600999bps	TPTEP1	0.944299	1	3
Chromosome 1, 91405000-91405999bps	HFM1	0.944299	1	3
Chromosome 19, 11560000-11560999bps	ELOF1	0.944299	1	3
Chromosome 4, 150077000-150077999bps	DCLK2	0.944299	1	3
Chromosome 12, 30925000-30925999bps	TSPAN11	0.944299	1	3
Chromosome 5, 173887000-173887999bps	CPEB4	0.944299	1	3
Chromosome 16, 30406000-30406999bps	ZNF771	0.944299	1	3
Chromosome 7, 43757000-43757999bps	BLVRA	0.944299	1	3
Chromosome 19, 1267000-1267999bps	CIRBP	0.944299	1	3
Chromosome 20, 50793000-50793999bps	BCAS4	0.944299	1	3
Chromosome 4, 17513000-17513999bps	CLRN2, QDPR	0.944299	1	3
Chromosome 3, 168248000-168248999bps	EGFEM1P	0.944299	1	3
Chromosome 20, 20714000-20714999bps	RALGAPA2	0.944299	1	3
Chromosome 5, 32445000-32445999bps	ZFR	0.944299	1	3
Chromosome X, 130169000-130169999bps	RAB33A	0.944299	1	3
Chromosome 9, 35073000-35073999bps	VCP	0.944299	1	3
Chromosome 1, 176208000-176208999bps	RFWD2	0.944299	1	3
Chromosome 11, 3058000-3058999bps	CARS	0.944299	1	3
Chromosome 16, 22296000-22296999bps	POLR3E	0.944299	1	3
Chromosome 1, 1614000-1614999bps	MIB2	0.944299	1	3
Chromosome 15, 73635000-73635999bps	NPTN	0.944299	1	3
Chromosome X, 134459000-134459999bps	HPRT1	0.944299	1	3
Chromosome 20, 50729000-50729999bps	PARD6B	0.944299	1	3
Chromosome 11, 86301000-86301999bps	C11orf73	0.944299	1	3
Chromosome 2, 171686000-171686999bps	DYNC1I2	0.944299	1	3
Chromosome 5, 73625000-73625999bps	ARHGEF28	0.944299	1	3
Chromosome X, 133986000-133986999bps	GPC3	0.944299	1	3
Chromosome 1, 211257000-211257999bps	RCOR3	0.944299	1	3
Chromosome X, 37848000-37848999bps	DYNLT3	0.944299	1	3
Chromosome 9, 136730000-136730999bps	SNHG7	0.944299	1	3
Chromosome 15, 31325000-31325999bps	KLF13	0.944299	1	3
Chromosome 4, 125315000-125315999bps	FAT4	0.944299	1	3
Chromosome 12, 114686000-114686999bps	TBX3	0.944299	1	3
Chromosome 19, 37780000-37780999bps	ZNF573	0.944299	1	3
Chromosome 16, 29788000-29788999bps	KIF22	0.944299	1	3
Chromosome 5, 108745000-108745999bps	FER	0.944299	1	3
Chromosome X, 134172000-134172999bps	MIR18B, MIR106A	0.944299	1	3
Chromosome 1, 151611000-151611999bps	SNX27	0.944299	1	3
Chromosome 12, 76561000-76561999bps	OSBPL8	0.944299	1	3
Chromosome 14, 26599000-26599999bps	NOVA1	0.944299	1	3
Chromosome 1, 246932000-246932999bps	AHCTF1	0.944299	1	3
Chromosome 9, 92671000-92671999bps	IPPK	0.944299	1	3
Chromosome 12, 50055000-50055999bps	ASIC1	0.944299	1	3
Chromosome 9, 4667000-4667999bps	SPATA6L	0.944299	1	3
Chromosome 4, 84499000-84499999bps	NKX6-1	0.944299	1	3
Chromosome 21, 42926000-42926999bps	ERVH48-1	0.944299	1	3
Chromosome 19, 1285000-1285999bps	EFNA2	0.944299	1	3
Chromosome 12, 82686000-82686999bps	TMTC2	0.944299	1	3
Chromosome 3, 8964000-8964999bps	RAD18	0.944299	1	3
Chromosome 10, 74824000-74824999bps	KAT6B	0.944299	1	3
Chromosome 17, 63844000-63844999bps	SMARCD2	0.944299	1	3
Chromosome 3, 194134000-194134999bps	HES1	0.944299	1	3
Chromosome 6, 85645000-85645999bps	SYNCRIP	0.944299	1	3
Chromosome 2, 74179000-74179999bps	MOB1A	0.944299	1	3
Chromosome 16, 1308000-1308999bps	UBE2I	0.944299	1	3
Chromosome 9, 130171000-130171999bps	NCS1	0.944299	1	3
Chromosome 2, 148874000-148874999bps	KIF5C	0.944299	1	3
Chromosome 13, 51805000-51805999bps	DHRS12	0.944299	1	3
Chromosome 4, 186725000-186725999bps	FAT1	0.944299	1	3
Chromosome 13, 32585000-32585999bps	PDS5B	0.944299	1	3
Chromosome 5, 98928000-98928999bps	CHD1, LOC100289230	0.944299	1	3
Chromosome 19, 8515000-8515999bps	ZNF414	0.944299	1	3
Chromosome 19, 44140000-44140999bps	ZNF234	0.944299	1	3
Chromosome 22, 25447000-25447999bps	CRYBB2P1	0.944299	1	3
Chromosome 19, 19777000-19777999bps	LINC00663	0.944299	1	3
Chromosome 20, 63970000-63970999bps	ZNF512B	0.944299	1	3
Chromosome 7, 130052000-130052999bps	ZC3HC1	0.944299	1	3
Chromosome 14, 92041000-92041999bps	TRIP11	0.944299	1	3
Chromosome 19, 8833000-8833999bps	ZNF558	0.944299	1	3
Chromosome 2, 216497000-216497999bps	RPL37A	0.944299	1	3
Chromosome 11, 47399000-47399999bps	MIR4487	0.944299	1	3
Chromosome 1, 25818000-25818999bps	MTFR1L	0.944299	1	3
Chromosome 16, 71463000-71463999bps	ZNF23	0.944299	1	3
Chromosome 5, 72954000-72954999bps	FCHO2	0.944299	1	3
Chromosome 1, 37991000-37991999bps	SF3A3	0.944299	1	3
Chromosome 19, 35717000-35717999bps	KMT2B	0.944299	1	3
Chromosome 6, 26154000-26154999bps	HIST1H1E	0.944299	1	3
Chromosome 8, 140636000-140636999bps	AGO2	0.944299	1	3
Chromosome 6, 154511000-154511999bps	CNKSR3	0.944299	1	3
Chromosome 16, 2881000-2881999bps	FLYWCH2	0.944299	1	3
Chromosome 17, 43024000-43024999bps	VAT1, RND2	0.944299	1	3
Chromosome 16, 230000-230999bps	LUC7L	0.944299	1	3
Chromosome 8, 23241000-23241999bps	CHMP7	0.944299	1	3
Chromosome 10, 29408000-29408999bps	SVIL-AS1	0.944299	1	3
Chromosome 4, 41989000-41989999bps	SLC30A9	0.944299	1	3
Chromosome 12, 110405000-110405999bps	ANAPC7	0.944299	1	3
Chromosome 2, 152100000-152100999bps	CACNB4	0.944299	1	3
Chromosome 15, 36577000-36577999bps	C15orf41	0.944299	1	3
Chromosome 9, 123931000-123931999bps	DENND1A	0.944299	1	3
Chromosome 11, 6925000-6925999bps	ZNF215	0.944299	1	3
Chromosome 22, 38183000-38183999bps	PLA2G6	0.944299	1	3
Chromosome 1, 2226000-2226999bps	SKI	0.944299	1	3
Chromosome 19, 12785000-12785999bps	MIR5684	0.944299	1	3
Chromosome 13, 21669000-21669999bps	FGF9	0.944299	1	3
Chromosome 14, 58242000-58242999bps	PSMA3	0.944299	1	3
Chromosome 14, 24135000-24135999bps	PSME1	0.944299	1	3
Chromosome 3, 19147000-19147999bps	KCNH8	0.944299	1	3
Chromosome 3, 10140000-10140999bps	VHL	0.944299	1	3
Chromosome 6, 109484000-109484999bps	ZBTB24	0.944299	1	3
Chromosome 13, 113295000-113295999bps	LAMP1	0.944299	1	3
Chromosome 15, 40876000-40876999bps	RHOV	0.944299	1	3
Chromosome 13, 114312000-114312999bps	CHAMP1	0.944299	1	3
Chromosome 15, 63602000-63602999bps	USP3-AS1	0.944299	1	3
Chromosome 2, 46697000-46697999bps	SOCS5	0.944299	1	3
Chromosome 19, 3987000-3987999bps	EEF2	0.944299	1	3
Chromosome 6, 107489000-107489999bps	SOBP	0.944299	1	3
Chromosome 21, 43863000-43863999bps	AGPAT3	0.944299	1	3
Chromosome 20, 545000-545999bps	CSNK2A1	0.944299	1	3
Chromosome 19, 1102000-1102999bps	GPX4	0.944299	1	3
Chromosome 4, 88456000-88456999bps	HERC5	0.944299	1	3
Chromosome 14, 103124000-103124999bps	TNFAIP2	0.944299	1	3
Chromosome 1, 39790000-39790999bps	BMP8B	0.944299	1	3
Chromosome 1, 212431000-212431999bps	NENF	0.944299	1	3
Chromosome 8, 102656000-102656999bps	KLF10	0.944299	1	3
Chromosome 4, 39979000-39979999bps	PDS5A	0.944299	1	3
Chromosome 3, 101722000-101722999bps	CEP97	0.944299	1	3
Chromosome X, 119234000-119234999bps	PGRMC1	0.944299	1	3
Chromosome 7, 66919000-66919999bps	TMEM248	0.944299	1	3
Chromosome 13, 19632000-19632999bps	MPHOSPH8	0.944299	1	3
Chromosome 10, 73910000-73910999bps	PLAU	0.944299	1	3
Chromosome 6, 163413000-163413999bps	QKI, CAHM	0.944299	1	3
Chromosome 7, 127587000-127587999bps	ARF5, GCC1	0.944299	1	3
Chromosome 12, 110279000-110279999bps	ATP2A2	0.944299	1	3
Chromosome 13, 36921000-36921999bps	SMAD9	0.944299	1	3
Chromosome 9, 35604000-35604999bps	TESK1	0.944299	1	3
Chromosome 3, 179452000-179452999bps	GNB4	0.944299	1	3
Chromosome 3, 121750000-121750999bps	GOLGB1	0.944299	1	3
Chromosome 4, 56466000-56466999bps	SRP72	0.944299	1	3
Chromosome 2, 102737000-102737999bps	MFSD9	0.944299	1	3
Chromosome 3, 196289000-196289999bps	PCYT1A	0.944299	1	3
Chromosome 7, 98280000-98280999bps	BRI3	0.944299	1	3
Chromosome 2, 61889000-61889999bps	CCT4	0.944299	1	3
Chromosome 13, 25288000-25288999bps	MTMR6	0.944299	1	3
Chromosome 10, 128127000-128127999bps	MKI67	0.944299	1	3
Chromosome 2, 61540000-61540999bps	XPO1	0.944299	1	3
Chromosome 2, 31139000-31139999bps	GALNT14	0.944299	1	3
Chromosome 10, 31930000-31930999bps	ARHGAP12	0.944299	1	3
Chromosome 3, 141486000-141486999bps	RASA2	0.944299	1	3
Chromosome 10, 89647000-89647999bps	PANK1	0.944299	1	3
Chromosome 9, 124942000-124942999bps	GOLGA1	0.944299	1	3
Chromosome 15, 41415000-41415999bps	RTF1	0.944299	1	3
Chromosome 13, 100589000-100589999bps	GGACT	0.944299	1	3
Chromosome 16, 89573000-89573999bps	CPNE7	0.944299	1	3
Chromosome 12, 124568000-124568999bps	NCOR2	0.944299	1	3
Chromosome 1, 44732000-44732999bps	RNU5D-1	0.944299	1	3
Chromosome 10, 72691000-72691999bps	MCU	0.944299	1	3
Chromosome 16, 30021000-30021999bps	C16orf92	0.944299	1	3
Chromosome 3, 149128000-149128999bps	HPS3	0.944299	1	3
Chromosome 16, 89921000-89921999bps	TUBB3	0.944299	1	3
Chromosome 8, 96236000-96236999bps	UQCRB	0.944299	2	4
Chromosome 21, 39184000-39184999bps	PSMG1	0.944299	2	4
Chromosome 11, 61162000-61162999bps	VPS37C	0.944299	2	4
Chromosome 15, 41659000-41659999bps	MGA	0.944299	2	4
Chromosome 5, 140399000-140399999bps	ANKHD1-EIF4EBP3, ANKHD1	0.944299	2	4
Chromosome 17, 40060000-40060999bps	THRA	0.944299	2	4
Chromosome 5, 43315000-43315999bps	HMGCS1	0.944299	2	4
Chromosome 7, 32943000-32943999bps	RP9P	0.944299	2	4
Chromosome 8, 51901000-51901999bps	PCMTD1	0.944299	2	4
Chromosome 1, 43649000-43649999bps	KDM4A	0.944299	2	4
Chromosome 15, 50906000-50906999bps	AP4E1	0.944299	2	4
Chromosome 8, 17496000-17496999bps	SLC7A2	0.944299	2	4
Chromosome 15, 82953000-82953999bps	HOMER2	0.944299	2	4
Chromosome 22, 35380000-35380999bps	HMOX1	0.944299	2	4
Chromosome 1, 226938000-226938999bps	ADCK3	0.944299	2	4
Chromosome 15, 34970000-34970999bps	AQR	0.944299	2	4
Chromosome 8, 60677000-60677999bps	CHD7	0.944299	2	4
Chromosome 1, 248837000-248837999bps	ZNF672	0.944299	2	4
Chromosome 11, 62760000-62760999bps	POLR2G	0.944299	2	4
Chromosome 2, 38378000-38378999bps	ATL2	0.944299	2	4
Chromosome 4, 165206000-165206999bps	KLHL2	0.944299	2	4
Chromosome 13, 54133000-54133999bps	LINC00458	0.944299	2	4
Chromosome 7, 25126000-25126999bps	CYCS	0.944299	2	4
Chromosome 11, 57656000-57656999bps	CLP1	0.944299	2	4
Chromosome 16, 89506000-89506999bps	SPG7	0.944299	2	4
Chromosome 8, 28387000-28387999bps	ZNF395	0.944299	2	4
Chromosome 10, 21175000-21175999bps	NEBL	0.944299	2	4
Chromosome 14, 63544000-63544999bps	PPP2R5E	0.944299	2	4
Chromosome 1, 226001000-226001999bps	SDE2	0.944299	2	4
Chromosome 5, 159211000-159211999bps	RNF145	0.944299	2	4
Chromosome 15, 75334000-75334999bps	COMMD4	0.944299	2	4
Chromosome 12, 51590000-51590999bps	SCN8A	0.944299	2	4
Chromosome 14, 63643000-63643999bps	WDR89	0.944299	2	4
Chromosome 10, 68559000-68559999bps	TET1	0.944299	2	4
Chromosome 5, 6379000-6379999bps	MED10	0.944299	2	4
Chromosome 12, 130840000-130840999bps	STX2	0.944299	2	4
Chromosome 6, 6009000-6009999bps	NRN1	0.944299	2	4
Chromosome 17, 38606000-38606999bps	SRCIN1	0.944299	2	4
Chromosome 22, 21983000-21983999bps	TOP3B	0.944299	2	4
Chromosome 6, 28219000-28219999bps	TOB2P1	0.944299	2	4
Chromosome 2, 207770000-207770999bps	FZD5	0.944299	2	4
Chromosome 18, 9707000-9707999bps	RAB31	0.944299	2	4
Chromosome 16, 75434000-75434999bps	CFDP1	0.944299	2	4
Chromosome 17, 36936000-36936999bps	LHX1	0.944299	2	4
Chromosome 3, 41198000-41198999bps	CTNNB1	0.944299	2	4
Chromosome X, 19990000-19990999bps	LOC729609	0.944299	2	4
Chromosome 7, 44998000-44998999bps	CCM2	0.944299	2	4
Chromosome 8, 94640000-94640999bps	LOC100288748, ESRP1	0.944299	2	4
Chromosome 13, 41264000-41264999bps	MTRF1	0.944299	2	4
Chromosome 12, 110744000-110744999bps	PPP1CC	0.944299	2	4
Chromosome 2, 96987000-96987999bps	FAM178B	0.944299	2	4
Chromosome 7, 157336000-157336999bps	DNAJB6	0.944299	2	4
Chromosome 11, 64183000-64183999bps	STIP1	0.944299	2	4
Chromosome 10, 119891000-119891999bps	SEC23IP	0.944299	2	4
Chromosome X, 38800000-38800999bps	MID1IP1	0.944299	2	4
Chromosome 6, 80105000-80105999bps	BCKDHB	0.944299	2	4
Chromosome 7, 152463000-152463999bps	LINC01003	0.944299	2	4
Chromosome 11, 59617000-59617999bps	OSBP	0.944299	2	4
Chromosome 5, 172189000-172189999bps	STK10	0.944299	2	4
Chromosome 4, 103020000-103020999bps	SLC9B1	0.944299	2	4
Chromosome 17, 36947000-36947999bps	AATF	0.944299	2	4
Chromosome 11, 130316000-130316999bps	ZBTB44	0.944299	2	4
Chromosome 12, 132762000-132762999bps	ANKLE2	0.944299	2	4
Chromosome 7, 129775000-129775999bps	MIR183, MIR96	0.944299	2	4
Chromosome 12, 95004000-95004999bps	NDUFA12	0.944299	2	4
Chromosome 11, 57459000-57459999bps	RTN4RL2	0.944299	2	4
Chromosome 14, 102776000-102776999bps	TRAF3	0.944299	2	4
Chromosome 12, 120291000-120291999bps	RNU4-2	0.944299	2	4
Chromosome 5, 159262000-159262999bps	UBLCP1	0.944299	2	4
Chromosome 17, 69413000-69413999bps	MAP2K6	0.944299	2	4
Chromosome 16, 54929000-54929999bps	CRNDE, IRX5	0.944299	2	4
Chromosome 19, 52188000-52188999bps	PPP2R1A	0.944299	2	4
Chromosome 19, 7295000-7295999bps	INSR	0.944299	2	4
Chromosome 12, 38906000-38906999bps	CPNE8	0.944299	2	4
Chromosome 11, 111538000-111538999bps	LAYN	0.944299	2	4
Chromosome 1, 212415000-212415999bps	TMEM206	0.944299	2	4
Chromosome 12, 12697000-12697999bps	GPR19	0.944299	2	4
Chromosome 14, 72925000-72925999bps	DCAF4	0.944299	2	4
Chromosome 20, 49916000-49916999bps	SPATA2	0.944299	2	4
Chromosome 10, 58384000-58384999bps	TFAM	0.944299	2	4
Chromosome 3, 155855000-155855999bps	SLC33A1	0.944299	2	4
Chromosome 14, 61761000-61761999bps	SNAPC1	0.944299	2	4
Chromosome 8, 78665000-78665999bps	ZC2HC1A	0.944299	2	4
Chromosome 13, 48036000-48036999bps	NUDT15	0.944299	2	4
Chromosome 1, 151069000-151069999bps	GABPB2	0.944299	2	4
Chromosome 11, 71452000-71452999bps	NADSYN1	0.944299	2	4
Chromosome 2, 46478000-46478999bps	TMEM247	0.944299	2	4
Chromosome 11, 65420000-65420999bps	NEAT1	0.944299	29	31
Chromosome 7, 6273000-6273999bps	CYTH3	0.944299	3	5
Chromosome 3, 51501000-51501999bps	VPRBP	0.944299	3	5
Chromosome 12, 122751000-122751999bps	DENR	0.944299	3	5
Chromosome 12, 120686000-120686999bps	MLEC	0.944299	3	5
Chromosome 22, 46761000-46761999bps	TBC1D22A	0.944299	3	5
Chromosome 3, 30895000-30895999bps	GADL1	0.944299	3	5
Chromosome 6, 34791000-34791999bps	UHRF1BP1	0.944299	3	5
Chromosome 2, 172084000-172084999bps	DLX1	0.944299	3	5
Chromosome 22, 20205000-20205999bps	LINC00896, LOC284865	0.944299	3	5
Chromosome 6, 107488000-107488999bps	SOBP	0.944299	3	5
Chromosome 9, 133164000-133164999bps	GBGT1	0.944299	3	5
Chromosome 5, 141620000-141620999bps	DIAPH1	0.944299	3	5
Chromosome 21, 31872000-31872999bps	HUNK	0.944299	3	5
Chromosome 8, 17802000-17802999bps	MTUS1	0.944299	3	5
Chromosome 11, 78575000-78575999bps	NARS2	0.944299	3	5
Chromosome 19, 49495000-49495999bps	SNORD35B, RPS11	0.944299	3	5
Chromosome 3, 9889000-9889999bps	JAGN1	0.944299	3	5
Chromosome 19, 58385000-58385999bps	RPS5	0.944299	3	5
Chromosome 11, 66348000-66348999bps	B4GAT1	0.944299	3	5
Chromosome 14, 41606000-41606999bps	LRFN5	0.944299	3	5
Chromosome 1, 45549000-45549999bps	AKR1A1	0.944299	3	5
Chromosome 13, 100675000-100675999bps	TMTC4	0.944299	3	5
Chromosome 10, 132308000-132308999bps	STK32C	0.944299	3	5
Chromosome 2, 96870000-96870999bps	SEMA4C	0.944299	3	5
Chromosome 14, 21271000-21271999bps	HNRNPC	0.944299	3	5
Chromosome 17, 8224000-8224999bps	LINC00324	0.944299	3	5
Chromosome 7, 74172000-74172999bps	EIF4H	0.944299	3	5
Chromosome 11, 116793000-116793999bps	APOA5	0.944299	3	5
Chromosome 5, 176447000-176447999bps	FAF2	0.944299	3	5
Chromosome 7, 99471000-99471999bps	ZNF789	0.944299	3	5
Chromosome 12, 67268000-67268999bps	CAND1	0.944299	3	5
Chromosome 2, 241103000-241103999bps	MTERF4	0.944299	3	5
Chromosome 7, 66653000-66653999bps	LOC100996437	0.944299	3	5
Chromosome 15, 41558000-41558999bps	TYRO3	0.944299	3	5
Chromosome X, 65666000-65666999bps	MSN	0.944299	3	5
Chromosome 11, 73786000-73786999bps	MRPL48	0.944299	3	5
Chromosome 3, 142226000-142226999bps	GK5	0.944299	3	5
Chromosome 19, 1402000-1402999bps	GAMT	0.944299	3	5
Chromosome 7, 6103000-6103999bps	USP42	0.944299	3	5
Chromosome 1, 1781000-1781999bps	NADK	0.944299	3	5
Chromosome 9, 37421000-37421999bps	GRHPR	0.944299	3	5
Chromosome 4, 25310000-25310999bps	ZCCHC4	0.944299	3	5
Chromosome 3, 193240000-193240999bps	HRASLS, MGC2889	0.944299	3	5
Chromosome 7, 6576000-6576999bps	ZDHHC4	0.944299	3	5
Chromosome 17, 76383000-76383999bps	SPHK1	0.944299	3	5
Chromosome 7, 38177000-38177999bps	STARD3NL	0.944299	3	5
Chromosome 16, 2843000-2843999bps	PRSS30P	0.944299	3	5
Chromosome 4, 77155000-77155999bps	CCNG2	0.944299	3	5
Chromosome 14, 71527000-71527999bps	SIPA1L1	0.944299	3	5
Chromosome 6, 110981000-110981999bps	RPF2	0.944299	3	5
Chromosome 15, 40160000-40160999bps	BUB1B	0.944299	3	5
Chromosome 5, 111091000-111091999bps	WDR36	0.944299	3	5
Chromosome 2, 96324000-96324999bps	ITPRIPL1	0.944299	3	5
Chromosome 2, 216697000-216697999bps	IGFBP5	0.944299	3	5
Chromosome 17, 81387000-81387999bps	LOC100130370	0.944299	3	5
Chromosome X, 19971000-19971999bps	CXorf23	0.944299	3	5
Chromosome 12, 1662000-1662999bps	MIR3649	0.944299	3	5
Chromosome 10, 99621000-99621999bps	SLC25A28	0.944299	3	5
Chromosome 17, 57851000-57851999bps	MRPS23	0.944299	3	5
Chromosome 20, 3160000-3160999bps	UBOX5, FASTKD5	0.944299	3	5
Chromosome 22, 39153000-39153999bps	CBX7	0.944299	3	5
Chromosome 2, 48313000-48313999bps	FOXN2	0.944299	3	5
Chromosome 19, 48963000-48963999bps	FTL	0.944299	3	5
Chromosome 19, 12735000-12735999bps	ASNA1, C19orf43	0.944299	3	5
Chromosome 3, 172749000-172749999bps	ECT2	0.944299	3	5
Chromosome 13, 77329000-77329999bps	MYCBP2	0.944299	3	5
Chromosome 1, 155276000-155276999bps	HCN3	0.944299	3	5
Chromosome 11, 1388000-1388999bps	BRSK2	0.944299	3	5
Chromosome 1, 29183000-29183999bps	SRSF4	0.944299	3	5
Chromosome X, 71532000-71532999bps	OGT	0.944299	22	24
Chromosome 16, 56931000-56931999bps	HERPUD1	0.944299	22	24
Chromosome 9, 136728000-136728999bps	SNHG7, SNORA17A, SNORA17B	0.944299	21	23
Chromosome 22, 39533000-39533999bps	RPS19BP1	0.944299	21	23
Chromosome 2, 231707000-231707999bps	PTMA	0.944299	20	22
Chromosome 6, 52286000-52286999bps	MCM3	0.944299	4	6
Chromosome 12, 122077000-122077999bps	MLXIP	0.944299	4	6
Chromosome 1, 17012000-17012999bps	ATP13A2	0.944299	4	6
Chromosome 17, 41920000-41920999bps	ACLY	0.944299	4	6
Chromosome 1, 111226000-111226999bps	CHI3L2	0.944299	4	6
Chromosome 12, 69238000-69238999bps	CPSF6	0.944299	4	6
Chromosome 2, 88056000-88056999bps	KRCC1	0.944299	4	6
Chromosome 16, 30536000-30536999bps	ZNF747	0.944299	4	6
Chromosome 12, 45727000-45727999bps	ARID2, LINC00938	0.944299	4	6
Chromosome 1, 111225000-111225999bps	CHI3L2	0.944299	4	6
Chromosome 3, 51383000-51383999bps	MANF	0.944299	4	6
Chromosome 19, 55581000-55581999bps	ZNF579	0.944299	4	6
Chromosome 6, 37818000-37818999bps	ZFAND3	0.944299	4	6
Chromosome X, 48959000-48959999bps	OTUD5	0.944299	4	6
Chromosome 10, 96588000-96588999bps	TM9SF3	0.944299	4	6
Chromosome 8, 118112000-118112999bps	EXT1	0.944299	4	6
Chromosome 12, 56103000-56103999bps	PA2G4	0.944299	4	6
Chromosome 1, 151398000-151398999bps	PSMB4	0.944299	4	6
Chromosome 12, 107684000-107684999bps	PWP1	0.944299	4	6
Chromosome 1, 215566000-215566999bps	KCTD3	0.944299	4	6
Chromosome 17, 50718000-50718999bps	LUC7L3	0.944299	4	6
Chromosome 8, 15539000-15539999bps	TUSC3	0.944299	4	6
Chromosome 11, 17275000-17275999bps	NUCB2	0.944299	4	6
Chromosome 11, 67444000-67444999bps	CORO1B	0.944299	4	6
Chromosome 4, 675000-675999bps	ATP5I, MYL5	0.944299	4	6
Chromosome 20, 51769000-51769999bps	ATP9A	0.944299	4	6
Chromosome 4, 70703000-70703999bps	RUFY3	0.944299	4	6
Chromosome 19, 1653000-1653999bps	TCF3	0.944299	4	6
Chromosome 1, 89820000-89820999bps	LRRC8D	0.944299	4	6
Chromosome 5, 171386000-171386999bps	NPM1, MIR3912	0.944299	4	6
Chromosome 17, 35931000-35931999bps	RDM1	0.944299	4	6
Chromosome 3, 196516000-196516999bps	SMCO1	0.944299	4	6
Chromosome 7, 73739000-73739999bps	ABHD11	0.944299	4	6
Chromosome 11, 111767000-111767999bps	PPP2R1B	0.944299	4	6
Chromosome 8, 85106000-85106999bps	LRRCC1	0.944299	4	6
Chromosome 1, 147539000-147539999bps	BCL9	0.944299	4	6
Chromosome 4, 2010000-2010999bps	NELFA	0.944299	4	6
Chromosome 2, 165954000-165954999bps	TTC21B	0.944299	4	6
Chromosome 19, 1238000-1238999bps	CBARP	0.944299	4	6
Chromosome 2, 66434000-66434999bps	MEIS1, MEIS1-AS3	0.944299	4	6
Chromosome 4, 145618000-145618999bps	MMAA	0.944299	4	6
Chromosome 2, 64523000-64523999bps	AFTPH, MIR4434	0.944299	4	6
Chromosome 18, 46173000-46173999bps	C18orf25	0.944299	4	6
Chromosome 8, 144686000-144686999bps	ARHGAP39	0.944299	4	6
Chromosome 17, 731000-731999bps	FAM57A	0.944299	4	6
Chromosome 15, 44287000-44287999bps	CASC4	0.944299	4	6
Chromosome 13, 46552000-46552999bps	LRCH1	0.944299	4	6
Chromosome 22, 39456000-39456999bps	MGAT3	0.944299	4	6
Chromosome 16, 11798000-11798999bps	ZC3H7A	0.944299	19	21
Chromosome 6, 42747000-42747999bps	TBCC	0.944299	19	21
Chromosome 9, 137075000-137075999bps	UAP1L1	0.944299	19	21
Chromosome 12, 6962000-6962999bps	MIR141, MIR200C	0.944299	18	20
Chromosome 15, 64826000-64826999bps	PIF1	0.944299	18	20
Chromosome 14, 20462000-20462999bps	TMEM55B	0.944299	18	20
Chromosome 19, 32677000-32677999bps	ANKRD27	0.944299	5	7
Chromosome 3, 48636000-48636999bps	SLC26A6	0.944299	5	7
Chromosome 9, 113875000-113875999bps	ZNF618	0.944299	5	7
Chromosome 20, 2100000-2100999bps	STK35	0.944299	5	7
Chromosome 22, 38702000-38702999bps	JOSD1	0.944299	5	7
Chromosome 7, 140925000-140925999bps	BRAF	0.944299	5	7
Chromosome 10, 68408000-68408999bps	RUFY2	0.944299	5	7
Chromosome 5, 134737000-134737999bps	CAMLG	0.944299	5	7
Chromosome 6, 63571000-63571999bps	PTP4A1	0.944299	5	7
Chromosome 9, 5438000-5438999bps	PLGRKT	0.944299	5	7
Chromosome 2, 232696000-232696999bps	GIGYF2	0.944299	5	7
Chromosome 1, 40783000-40783999bps	KCNQ4	0.944299	5	7
Chromosome 4, 55547000-55547999bps	CLOCK	0.944299	5	7
Chromosome 17, 50709000-50709999bps	ANKRD40	0.944299	5	7
Chromosome 1, 151196000-151196999bps	PIP5K1A	0.944299	5	7
Chromosome 16, 58630000-58630999bps	CNOT1	0.944299	5	7
Chromosome X, 53226000-53226999bps	KDM5C	0.944299	5	7
Chromosome 9, 136119000-136119999bps	C9orf69	0.944299	5	7
Chromosome 5, 134227000-134227999bps	PPP2CA	0.944299	5	7
Chromosome 8, 144756000-144756999bps	ZNF251	0.944299	5	7
Chromosome 1, 54408000-54408999bps	SSBP3	0.944299	5	7
Chromosome 17, 7021000-7021999bps	BCL6B, MIR497HG	0.944299	5	7
Chromosome 1, 169894000-169894999bps	SCYL3	0.944299	5	7
Chromosome 6, 78866000-78866999bps	IRAK1BP1	0.944299	5	7
Chromosome 3, 121661000-121661999bps	HCLS1	0.944299	5	7
Chromosome 19, 10570000-10570999bps	CDKN2D	0.944299	5	7
Chromosome 18, 12990000-12990999bps	CEP192	0.944299	16	18
Chromosome 18, 3246000-3246999bps	MYL12A	0.944299	16	18
Chromosome 3, 71585000-71585999bps	FOXP1	0.944299	16	18
Chromosome 5, 139560000-139560999bps	UBE2D2	0.944299	16	18
Chromosome 19, 49084000-49084999bps	SNRNP70	0.944299	15	17
Chromosome 7, 5531000-5531999bps	ACTB	0.944299	15	17
Chromosome 1, 28583000-28583999bps	SNORA16A, SNHG12	0.944299	6	8
Chromosome 17, 67246000-67246999bps	HELZ	0.944299	6	8
Chromosome 7, 94906000-94906999bps	PPP1R9A	0.944299	6	8
Chromosome 8, 144951000-144951999bps	ZNF16	0.944299	6	8
Chromosome 11, 59754000-59754999bps	STX3	0.944299	6	8
Chromosome 17, 17592000-17592999bps	PEMT	0.944299	6	8
Chromosome 22, 50342000-50342999bps	PPP6R2	0.944299	6	8
Chromosome 2, 74473000-74473999bps	MRPL53	0.944299	6	8
Chromosome 1, 149884000-149884999bps	HIST2H2AC	0.944299	6	8
Chromosome X, 71531000-71531999bps	OGT	0.944299	6	8
Chromosome 7, 148697000-148697999bps	CUL1	0.944299	6	8
Chromosome 20, 63863000-63863999bps	TPD52L2	0.944299	6	8
Chromosome 1, 168225000-168225999bps	SFT2D2	0.944299	6	8
Chromosome 1, 174998000-174998999bps	CACYBP	0.944299	6	8
Chromosome 1, 99767000-99767999bps	FRRS1	0.944299	6	8
Chromosome 4, 1714000-1714999bps	SLBP	0.944299	6	8
Chromosome 14, 22983000-22983999bps	AJUBA	0.944299	6	8
Chromosome 1, 52601000-52601999bps	GPX7	0.944299	6	8
Chromosome 2, 113757000-113757999bps	SLC35F5	0.944299	6	8
Chromosome X, 45853000-45853999bps	LOC401585	0.944299	6	8
Chromosome 1, 248905000-248905999bps	PGBD2	0.944299	6	8
Chromosome 6, 85679000-85679999bps	SNHG5, SNORD50A, SNORD50B	0.944299	14	16
Chromosome 14, 31208000-31208999bps	HECTD1	0.944299	14	16
Chromosome 17, 49787000-49787999bps	KAT7	0.944299	13	15
Chromosome 4, 41215000-41215999bps	APBB2	0.944299	13	15
Chromosome 16, 67430000-67430999bps	HSD11B2	0.944299	13	15
Chromosome 7, 151228000-151228999bps	ABCF2	0.944299	7	9
Chromosome 17, 44948000-44948999bps	KIF18B	0.944299	7	9
Chromosome 18, 41954000-41954999bps	PIK3C3	0.944299	7	9
Chromosome 12, 124864000-124864999bps	SCARB1	0.944299	7	9
Chromosome 16, 2602000-2602999bps	LOC652276	0.944299	7	9
Chromosome 6, 42748000-42748999bps	TBCC	0.944299	7	9
Chromosome 10, 119166000-119166999bps	SFXN4	0.944299	7	9
Chromosome 4, 88524000-88524999bps	PYURF, PIGY	0.944299	7	9
Chromosome 15, 98646000-98646999bps	IGF1R	0.944299	7	9
Chromosome 6, 136793000-136793999bps	MAP3K5	0.944299	7	9
Chromosome 1, 205751000-205751999bps	NUCKS1	0.944299	7	9
Chromosome 11, 44065000-44065999bps	ACCS	0.944299	7	9
Chromosome 1, 26430000-26430999bps	DHDDS	0.944299	7	9
Chromosome 6, 3229000-3229999bps	TUBB2B	0.944299	7	9
Chromosome 6, 53793000-53793999bps	LRRC1	0.944299	12	14
Chromosome 2, 112481000-112481999bps	TTL	0.944299	12	14
Chromosome 1, 149849000-149849999bps	HIST2H2AA4, HIST2H2AA3	0.944299	12	14
Chromosome 12, 93676000-93676999bps	CRADD	0.944299	12	14
Chromosome 17, 48996000-48996999bps	IGF2BP1	0.944299	12	14
Chromosome 12, 750000-750999bps	WNK1	0.944299	12	14
Chromosome 1, 155076000-155076999bps	EFNA3	0.944299	12	14
Chromosome 1, 45751000-45751999bps	IPP	0.944299	12	14
Chromosome 18, 58860000-58860999bps	ZNF532	0.944299	12	14
Chromosome 10, 5814000-5814999bps	GDI2	0.944299	41	42
Chromosome 14, 74762000-74762999bps	YLPM1	0.944299	11	13
Chromosome 21, 29074000-29074999bps	CCT8	0.944299	11	13
Chromosome 16, 30657000-30657999bps	FBRS	0.944299	11	13
Chromosome 20, 35541000-35541999bps	ERGIC3	0.944299	11	13
Chromosome 8, 125428000-125428999bps	TRIB1	0.944299	11	13
Chromosome 11, 18589000-18589999bps	UEVLD	0.944299	8	10
Chromosome 16, 56623000-56623999bps	MT1E	0.944299	8	10
Chromosome 15, 85379000-85379999bps	AKAP13, MIR7706	0.944299	8	10
Chromosome X, 71095000-71095999bps	FOXO4	0.944299	8	10
Chromosome 14, 64703000-64703999bps	PLEKHG3	0.944299	8	10
Chromosome 22, 43188000-43188999bps	TTLL12	0.944299	8	10
Chromosome 8, 143830000-143830999bps	PUF60	0.944299	8	10
Chromosome 11, 47564000-47564999bps	PTPMT1	0.944299	8	10
Chromosome 1, 26110000-26110999bps	PDIK1L	0.944299	8	10
Chromosome 12, 71685000-71685999bps	TMEM19	0.944299	8	10
Chromosome 2, 24048000-24048999bps	FKBP1B, C2orf44	0.944299	8	10
Chromosome 12, 49133000-49133999bps	TUBA1B	0.944299	8	10
Chromosome 2, 42793000-42793999bps	HAAO	0.944299	8	10
Chromosome 17, 67376000-67376999bps	PITPNC1	0.944299	8	10
Chromosome 15, 40568000-40568999bps	RPUSD2	0.944299	10	12
Chromosome 1, 93078000-93078999bps	MTF2	0.944299	10	12
Chromosome 10, 932000-932999bps	LARP4B, LOC101927762	0.944299	10	12
Chromosome 15, 50423000-50423999bps	USP8	0.944299	10	12
Chromosome 12, 109899000-109899999bps	TCHP	0.944299	10	12
Chromosome 7, 105012000-105012999bps	KMT2E	0.944299	10	12
Chromosome 17, 44069000-44069999bps	LSM12, G6PC3	0.944299	10	12
Chromosome 12, 10614000-10614999bps	MAGOHB	0.944299	10	12
Chromosome 20, 36774000-36774999bps	DSN1	0.944299	10	12
Chromosome 12, 57936000-57936999bps	LOC100506844	0.944299	10	12
Chromosome 20, 31603000-31603999bps	ID1	0.944299	10	12
Chromosome X, 23666000-23666999bps	PRDX4	0.944299	10	12
Chromosome 17, 27895000-27895999bps	LYRM9	0.944299	9	11
Chromosome 9, 137240000-137240999bps	TUBB4B	0.944299	9	11
Chromosome 16, 69728000-69728999bps	NQO1	0.944299	9	11
Chromosome 4, 1288000-1288999bps	MAEA	0.944299	9	11
Chromosome 12, 22624000-22624999bps	ETNK1	0.944299	9	11
Chromosome 17, 28952000-28952999bps	PHF12	0.944299	9	11
Chromosome 12, 27779000-27779999bps	KLHL42	0.944299	9	11
Chromosome 12, 64609000-64609999bps	RASSF3	0.944299	36	37
Chromosome 15, 75842000-75842999bps	UBE2Q2	0.944299	32	33
Chromosome 21, 28993000-28993999bps	LTN1	0.944299	31	32
Chromosome 19, 45077000-45077999bps	GEMIN7, ZNF296	0.944299	31	32
Chromosome 17, 63742000-63742999bps	STRADA	0.944299	30	31
Chromosome 15, 63834000-63834999bps	HERC1	0.944299	28	29
Chromosome 15, 50687000-50687999bps	TRPM7	0.944299	26	27
Chromosome 11, 47407000-47407999bps	SLC39A13	0.944299	24	25
Chromosome 14, 91511000-91511999bps	PPP4R3A	0.944299	22	23
Chromosome 17, 40139000-40139999bps	CASC3	0.944299	21	22
Chromosome 10, 73743000-73743999bps	SEC24C	0.944299	39	39
Chromosome 21, 46457000-46457999bps	DIP2A	0.944299	20	21
Chromosome 22, 28802000-28802999bps	XBP1	0.944299	20	21
Chromosome 13, 114280000-114280999bps	UPF3A	0.944299	19	20
Chromosome 4, 39978000-39978999bps	PDS5A	0.944299	37	37
Chromosome 12, 751000-751999bps	WNK1	0.944299	18	19
Chromosome 16, 28212000-28212999bps	XPO6	0.944299	18	19
Chromosome 19, 57279000-57279999bps	ZNF460	0.944299	36	36
Chromosome 11, 47768000-47768999bps	FNBP4	0.944299	51	50
Chromosome 22, 28801000-28801999bps	XBP1	0.944299	17	18
Chromosome 12, 48717000-48717999bps	CCNT1	0.944299	17	18
Chromosome 6, 18265000-18265999bps	DEK	0.944299	17	18
Chromosome 4, 1857000-1857999bps	LETM1	0.944299	16	17
Chromosome 16, 53054000-53054999bps	CHD9	0.944299	16	17
Chromosome 17, 31936000-31936999bps	SUZ12	0.944299	16	17
Chromosome 17, 35586000-35586999bps	AP2B1	0.944299	16	17
Chromosome 17, 17839000-17839999bps	SREBF1	0.944299	34	34
Chromosome X, 136881000-136881999bps	RBMX, SNORD61	0.944299	15	16
Chromosome 1, 161133000-161133999bps	DEDD	0.944299	15	16
Chromosome 8, 43055000-43055999bps	FNTA	0.944299	15	16
Chromosome 5, 137888000-137888999bps	PKD2L2	0.944299	15	16
Chromosome 17, 27293000-27293999bps	WSB1, MIR4522	0.944299	14	15
Chromosome 18, 11980000-11980999bps	IMPA2	0.944299	14	15
Chromosome 9, 69674000-69674999bps	APBA1	0.944299	14	15
Chromosome 2, 112583000-112583999bps	CHCHD5	0.944299	14	15
Chromosome 11, 72113000-72113999bps	ANAPC15	0.944299	31	31
Chromosome 22, 38873000-38873999bps	CBX6	0.944299	13	14
Chromosome 13, 94709000-94709999bps	LOC101927248	0.944299	13	14
Chromosome 5, 75336000-75336999bps	HMGCR	0.944299	13	14
Chromosome 11, 18635000-18635999bps	SPTY2D1	0.944299	13	14
Chromosome 10, 100530000-100530999bps	NDUFB8	0.944299	13	14
Chromosome 4, 183443000-183443999bps	CDKN2AIP	0.944299	13	14
Chromosome 8, 67063000-67063999bps	CSPP1, COPS5	0.944299	13	14
Chromosome 19, 14420000-14420999bps	DDX39A	0.944299	13	14
Chromosome 12, 110280000-110280999bps	ATP2A2	0.944299	13	14
Chromosome 16, 3100000-3100999bps	ZSCAN10	0.944299	13	14
Chromosome 22, 31752000-31752999bps	DEPDC5, PRR14L	0.944299	13	14
Chromosome 3, 31531000-31531999bps	STT3B	0.944299	13	14
Chromosome 11, 3854000-3854999bps	STIM1, MIR4687	0.944299	12	13
Chromosome 15, 67541000-67541999bps	MAP2K5	0.944299	12	13
Chromosome 17, 1629000-1629999bps	SLC43A2	0.944299	12	13
Chromosome 6, 159968000-159968999bps	IGF2R	0.944299	12	13
Chromosome 20, 62795000-62795999bps	MRGBP	0.944299	12	13
Chromosome 1, 155193000-155193999bps	MUC1, MIR92B	0.944299	12	13
Chromosome 20, 2651000-2651999bps	NOP56, MIR1292	0.944299	44	43
Chromosome 20, 47357000-47357999bps	ZMYND8	0.944299	44	43
Chromosome X, 68434000-68434999bps	OPHN1	0.944299	11	12
Chromosome 1, 11979000-11979999bps	MFN2	0.944299	11	12
Chromosome 5, 140110000-140110999bps	LINC01024	0.944299	11	12
Chromosome 2, 55051000-55051999bps	RTN4	0.944299	11	12
Chromosome 6, 26536000-26536999bps	HMGN4	0.944299	11	12
Chromosome X, 129905000-129905999bps	UTP14A	0.944299	28	28
Chromosome 3, 48240000-48240999bps	ZNF589	0.944299	83	79
Chromosome 15, 89574000-89574999bps	TICRR	0.944299	10	11
Chromosome 9, 78296000-78296999bps	PSAT1	0.944299	10	11
Chromosome 3, 186782000-186782999bps	SNORD2, EIF4A2	0.944299	10	11
Chromosome 5, 138576000-138576999bps	HSPA9	0.944299	10	11
Chromosome 15, 63503000-63503999bps	USP3	0.944299	10	11
Chromosome 6, 26235000-26235999bps	HIST1H1D	0.944299	10	11
Chromosome 16, 70453000-70453999bps	FUK	0.944299	10	11
Chromosome 12, 45728000-45728999bps	ARID2, LINC00938	0.944299	10	11
Chromosome 5, 10352000-10352999bps	MARCH6	0.944299	10	11
Chromosome 2, 61855000-61855999bps	FAM161A	0.944299	10	11
Chromosome 1, 226939000-226939999bps	ADCK3	0.944299	10	11
Chromosome 6, 26520000-26520999bps	HCG11	0.944299	10	11
Chromosome 14, 21512000-21512999bps	METTL3	0.944299	10	11
Chromosome 17, 19647000-19647999bps	ALDH3A2	0.944299	10	11
Chromosome 14, 32075000-32075999bps	ARHGAP5	0.944299	10	11
Chromosome 19, 55475000-55475999bps	ZNF628	0.944299	27	27
Chromosome 9, 18473000-18473999bps	ADAMTSL1	0.944299	9	10
Chromosome 16, 89872000-89872999bps	TCF25	0.944299	9	10
Chromosome 17, 7548000-7548999bps	TNFSF12, TNFSF12-TNFSF13	0.944299	9	10
Chromosome 3, 32817000-32817999bps	TRIM71	0.944299	9	10
Chromosome 2, 202375000-202375999bps	BMPR2	0.944299	9	10
Chromosome 1, 9538000-9538999bps	SLC25A33	0.944299	9	10
Chromosome 15, 56244000-56244999bps	RFX7	0.944299	9	10
Chromosome 2, 949000-949999bps	SNTG2	0.944299	9	10
Chromosome 4, 1346000-1346999bps	UVSSA	0.944299	9	10
Chromosome 3, 52155000-52155999bps	POC1A	0.944299	9	10
Chromosome 2, 69828000-69828999bps	GMCL1	0.944299	9	10
Chromosome 5, 69166000-69166999bps	CCNB1	0.944299	9	10
Chromosome 16, 29961000-29961999bps	TMEM219	0.944299	9	10
Chromosome 3, 157161000-157161999bps	CCNL1	0.944299	9	10
Chromosome 5, 42995000-42995999bps	FLJ32255	0.944299	9	10
Chromosome 12, 8950000-8950999bps	M6PR	0.944299	9	10
Chromosome 19, 1904000-1904999bps	ADAT3, SCAMP4	0.944299	9	10
Chromosome 6, 42891000-42891999bps	C6orf226	0.944299	9	10
Chromosome 8, 22244000-22244999bps	POLR3D	0.944299	9	10
Chromosome 1, 26695000-26695999bps	ARID1A	0.944299	9	10
Chromosome 15, 68276000-68276999bps	FEM1B	0.944299	25	25
Chromosome 1, 154559000-154559999bps	UBE2Q1	0.944299	8	9
Chromosome 6, 28266000-28266999bps	ZSCAN26	0.944299	8	9
Chromosome 3, 19946000-19946999bps	RAB5A	0.944299	8	9
Chromosome 5, 140109000-140109999bps	LINC01024	0.944299	8	9
Chromosome X, 387000-387999bps	PPP2R3B	0.944299	8	9
Chromosome 17, 38826000-38826999bps	CWC25	0.944299	8	9
Chromosome 14, 39174000-39174999bps	PNN	0.944299	8	9
Chromosome 2, 105336000-105336999bps	C2orf49	0.944299	8	9
Chromosome 19, 1606000-1606999bps	UQCR11	0.944299	8	9
Chromosome 6, 17279000-17279999bps	RBM24	0.944299	8	9
Chromosome 11, 32891000-32891999bps	QSER1	0.944299	8	9
Chromosome 12, 96401000-96401999bps	CDK17	0.944299	8	9
Chromosome 3, 196517000-196517999bps	SMCO1	0.944299	8	9
Chromosome 7, 874000-874999bps	GET4	0.944299	8	9
Chromosome X, 154098000-154098999bps	MECP2	0.944299	8	9
Chromosome 21, 36061000-36061999bps	SETD4	0.944299	8	9
Chromosome 14, 51239000-51239999bps	TMX1	0.944299	8	9
Chromosome 12, 53323000-53323999bps	AAAS	0.944299	8	9
Chromosome 5, 134647000-134647999bps	SEC24A	0.944299	8	9
Chromosome 18, 24398000-24398999bps	OSBPL1A	0.944299	8	9
Chromosome 3, 109338000-109338999bps	DPPA4	0.944299	24	24
Chromosome 22, 29554000-29554999bps	THOC5	0.944299	24	24
Chromosome 4, 98260000-98260999bps	RAP1GDS1	0.944299	7	8
Chromosome 17, 18364000-18364999bps	SHMT1	0.944299	7	8
Chromosome 11, 70202000-70202999bps	FADD	0.944299	7	8
Chromosome 22, 19856000-19856999bps	GNB1L, C22orf29	0.944299	7	8
Chromosome 19, 43755000-43755999bps	SMG9	0.944299	7	8
Chromosome 1, 29231000-29231999bps	MECR	0.944299	7	8
Chromosome 17, 4367000-4367999bps	UBE2G1	0.944299	7	8
Chromosome 2, 171921000-171921999bps	HAT1	0.944299	7	8
Chromosome X, 77896000-77896999bps	MAGT1	0.944299	7	8
Chromosome 12, 6664000-6664999bps	ING4	0.944299	7	8
Chromosome 11, 66256000-66256999bps	KLC2	0.944299	7	8
Chromosome 4, 78775000-78775999bps	BMP2K	0.944299	7	8
Chromosome 3, 133662000-133662999bps	TOPBP1	0.944299	7	8
Chromosome X, 18355000-18355999bps	SCML2	0.944299	7	8
Chromosome 5, 112860000-112860999bps	SRP19	0.944299	7	8
Chromosome 17, 39199000-39199999bps	CACNB1, RPL19	0.944299	23	23
Chromosome 17, 81513000-81513999bps	ACTG1	0.944299	23	23
Chromosome 4, 137534000-137534999bps	PCDH18	0.944299	6	7
Chromosome 17, 44831000-44831999bps	GJC1	0.944299	6	7
Chromosome 17, 40061000-40061999bps	THRA	0.944299	6	7
Chromosome 1, 44731000-44731999bps	RNU5D-1	0.944299	6	7
Chromosome 3, 184811000-184811999bps	VPS8	0.944299	6	7
Chromosome 9, 95318000-95318999bps	FANCC	0.944299	6	7
Chromosome 6, 89079000-89079999bps	PNRC1	0.944299	6	7
Chromosome 17, 73313000-73313999bps	CDC42EP4	0.944299	6	7
Chromosome 12, 56467000-56467999bps	SPRYD4	0.944299	6	7
Chromosome 12, 123534000-123534999bps	RILPL1, MIR3908	0.944299	6	7
Chromosome 3, 40456000-40456999bps	RPL14	0.944299	6	7
Chromosome 19, 4067000-4067999bps	ZBTB7A	0.944299	6	7
Chromosome 11, 102109000-102109999bps	YAP1	0.944299	6	7
Chromosome 17, 58518000-58518999bps	SEPT4-AS1, MTMR4	0.944299	6	7
Chromosome 15, 52018000-52018999bps	MAPK6	0.944299	6	7
Chromosome 17, 42772000-42772999bps	VPS25	0.944299	6	7
Chromosome 5, 124747000-124747999bps	ZNF608	0.944299	6	7
Chromosome 12, 101696000-101696999bps	CHPT1	0.944299	6	7
Chromosome 15, 30992000-30992999bps	MTMR10	0.944299	6	7
Chromosome 18, 36068000-36068999bps	RPRD1A	0.944299	6	7
Chromosome 17, 83052000-83052999bps	B3GNTL1	0.944299	6	7
Chromosome X, 119607000-119607999bps	NKRF	0.944299	6	7
Chromosome 15, 43107000-43107999bps	UBR1	0.944299	6	7
Chromosome 7, 44849000-44849999bps	H2AFV	0.944299	6	7
Chromosome 21, 37268000-37268999bps	DSCR3	0.944299	6	7
Chromosome 8, 143610000-143610999bps	PYCRL	0.944299	6	7
Chromosome 1, 99849000-99849999bps	AGL	0.944299	22	22
Chromosome 2, 20351000-20351999bps	PUM2	0.944299	22	22
Chromosome 3, 39466000-39466999bps	MOBP	0.944299	22	22
Chromosome 4, 165326000-165326999bps	MSMO1	0.944299	5	6
Chromosome 1, 39025000-39025999bps	NDUFS5	0.944299	5	6
Chromosome 12, 46270000-46270999bps	SLC38A1	0.944299	5	6
Chromosome 6, 73523000-73523999bps	EEF1A1	0.944299	5	6
Chromosome 14, 23468000-23468999bps	NGDN	0.944299	5	6
Chromosome 17, 59219000-59219999bps	GDPD1	0.944299	5	6
Chromosome 6, 31807000-31807999bps	LSM2	0.944299	5	6
Chromosome 1, 202145000-202145999bps	ARL8A	0.944299	5	6
Chromosome 22, 30423000-30423999bps	MTFP1	0.944299	5	6
Chromosome 16, 11743000-11743999bps	TXNDC11	0.944299	5	6
Chromosome 1, 42680000-42680999bps	YBX1	0.944299	5	6
Chromosome 15, 78300000-78300999bps	WDR61	0.944299	5	6
Chromosome 1, 88892000-88892999bps	GTF2B	0.944299	5	6
Chromosome 3, 53348000-53348999bps	DCP1A	0.944299	5	6
Chromosome 19, 17247000-17247999bps	NR2F6	0.944299	5	6
Chromosome 1, 32395000-32395999bps	BSDC1	0.944299	5	6
Chromosome 11, 536000-536999bps	HRAS, LRRC56	0.944299	5	6
Chromosome 1, 61726000-61726999bps	TM2D1	0.944299	5	6
Chromosome X, 44544000-44544999bps	FUNDC1	0.944299	5	6
Chromosome 5, 154857000-154857999bps	CNOT8	0.944299	5	6
Chromosome 1, 21346000-21346999bps	ECE1	0.944299	5	6
Chromosome 11, 117317000-117317999bps	BACE1	0.944299	5	6
Chromosome 10, 89700000-89700999bps	KIF20B	0.944299	5	6
Chromosome 18, 32471000-32471999bps	GAREM1	0.944299	5	6
Chromosome 9, 128772000-128772999bps	ZER1	0.944299	5	6
Chromosome 10, 102643000-102643999bps	TRIM8	0.944299	5	6
Chromosome 11, 67117000-67117999bps	KDM2A	0.944299	5	6
Chromosome 10, 102064000-102064999bps	HPS6	0.944299	5	6
Chromosome 12, 53004000-53004999bps	EIF4B	0.944299	5	6
Chromosome 15, 92880000-92880999bps	LINC01578	0.944299	5	6
Chromosome 12, 120582000-120582999bps	POP5	0.944299	5	6
Chromosome 8, 73880000-73880999bps	UBE2W	0.944299	5	6
Chromosome 11, 19242000-19242999bps	E2F8	0.944299	5	6
Chromosome 9, 137085000-137085999bps	MAN1B1	0.944299	21	21
Chromosome 19, 10381000-10381999bps	TYK2	0.944299	21	21
Chromosome 16, 4769000-4769999bps	ZNF500	0.944299	20	20
Chromosome 8, 38029000-38029999bps	EIF4EBP1	0.944299	20	20
Chromosome 3, 48239000-48239999bps	ZNF589	0.944299	20	20
Chromosome 1, 155245000-155245999bps	GBA	0.944299	20	20
Chromosome 6, 108557000-108557999bps	FOXO3	0.944299	4	5
Chromosome 17, 80100000-80100999bps	GAA	0.944299	4	5
Chromosome 9, 93095000-93095999bps	CARD19	0.944299	4	5
Chromosome 3, 128051000-128051999bps	SEC61A1	0.944299	4	5
Chromosome 14, 92108000-92108999bps	ATXN3	0.944299	4	5
Chromosome 19, 55462000-55462999bps	ISOC2	0.944299	4	5
Chromosome 4, 55548000-55548999bps	CLOCK	0.944299	4	5
Chromosome 6, 148341000-148341999bps	SASH1	0.944299	4	5
Chromosome 14, 36321000-36321999bps	MBIP	0.944299	4	5
Chromosome 12, 113967000-113967999bps	RBM19	0.944299	4	5
Chromosome 3, 12555000-12555999bps	MKRN2	0.944299	4	5
Chromosome 1, 21177000-21177999bps	EIF4G3	0.944299	4	5
Chromosome 2, 26763000-26763999bps	SLC35F6	0.944299	4	5
Chromosome 1, 23485000-23485999bps	ASAP3	0.944299	4	5
Chromosome 14, 67532000-67532999bps	PLEKHH1	0.944299	4	5
Chromosome 15, 34223000-34223999bps	EMC4	0.944299	4	5
Chromosome 5, 36243000-36243999bps	NADK2	0.944299	4	5
Chromosome 16, 89574000-89574999bps	CPNE7	0.944299	4	5
Chromosome 8, 94897000-94897999bps	CCNE2	0.944299	4	5
Chromosome 3, 97763000-97763999bps	ARL6	0.944299	4	5
Chromosome 2, 71067000-71067999bps	NAGK	0.944299	4	5
Chromosome 12, 55929000-55929999bps	PYM1, DGKA	0.944299	4	5
Chromosome X, 77909000-77909999bps	ATP7A	0.944299	4	5
Chromosome 19, 40091000-40091999bps	ZNF780A	0.944299	4	5
Chromosome 16, 233000-233999bps	FAM234A	0.944299	4	5
Chromosome 4, 186190000-186190999bps	CYP4V2	0.944299	4	5
Chromosome 4, 76433000-76433999bps	SHROOM3	0.944299	4	5
Chromosome 5, 116575000-116575999bps	SEMA6A	0.944299	4	5
Chromosome 3, 122794000-122794999bps	DIRC2, HSPBAP1	0.944299	4	5
Chromosome 9, 15512000-15512999bps	PSIP1	0.944299	4	5
Chromosome 15, 75647000-75647999bps	SNX33	0.944299	4	5
Chromosome 11, 67288000-67288999bps	ANKRD13D	0.944299	4	5
Chromosome 5, 65924000-65924999bps	ERBB2IP	0.944299	4	5
Chromosome 9, 469000-469999bps	KANK1	0.944299	4	5
Chromosome 11, 67118000-67118999bps	KDM2A	0.944299	4	5
Chromosome 2, 101152000-101152999bps	TBC1D8	0.944299	4	5
[truncated: 6,721 more rows]

## Sheet: WNT pos. reg. low str. inactv.
WNT positive regulator low stringency screen inactivating insertion enrichment analysis
			Total insertions in unsorted cells	Total insertions in sorted cells
			457917	415420
Genomic location of bin	Overlapping genes	FDR-corrected p-value	Inactivating insertions in bin in unsorted cells	Inactivating insertions in bin in sorted cells
Chromosome 12, 12266000-12266999bps	LRP6	4.82904e-10	8	69
Chromosome 16, 4272000-4272999bps	TFAP4	1.73583e-09	30	110
Chromosome 19, 2164000-2164999bps	DOT1L	4.21565e-07	23	86
Chromosome 16, 4271000-4271999bps	TFAP4	3.43079e-06	24	83
Chromosome 17, 65531000-65531999bps	AXIN2	1.22412e-05	0	28
Chromosome 12, 121805000-121805999bps	SETD1B	6.15677e-05	8	47
Chromosome 12, 12265000-12265999bps	LRP6	0.000144567	2	31
Chromosome 10, 112950000-112950999bps	TCF7L2	0.0236438	4	28
Chromosome 16, 4270000-4270999bps	TFAP4	0.0468075	11	40
Chromosome 2, 43225000-43225999bps	ZFP36L2	0.0762428	2	21
Chromosome 12, 70244000-70244999bps	CNOT2	0.0762428	2	21
Chromosome 12, 121804000-121804999bps	SETD1B	0.0861106	7	31
Chromosome 3, 52706000-52706999bps	GLT8D1, SPCS1	0.0861106	7	31
Chromosome 16, 30775000-30775999bps	RNF40	0.221555	2	19
Chromosome 12, 122499000-122499999bps	ZCCHC8	0.348685	7	28
Chromosome X, 71283000-71283999bps	NONO	0.348685	7	28
Chromosome 1, 153670000-153670999bps	ILF2	0.348685	2	18
Chromosome 20, 38435000-38435999bps	SNHG17	0.445345	0	12
Chromosome 16, 87491000-87491999bps	ZCCHC14	0.445345	0	12
Chromosome 19, 44165000-44165999bps	ZNF226	0.445345	0	12
Chromosome 5, 177135000-177135999bps	NSD1	0.446721	22	50
Chromosome 16, 137000-137999bps	NPRL3	0.446721	10	32
Chromosome 12, 122500000-122500999bps	ZCCHC8	0.600295	15	39
Chromosome 6, 43368000-43368999bps	ZNF318	0.70038	1	14
Chromosome 1, 176206000-176206999bps	RFWD2	0.748988	0	11
Chromosome 7, 139107000-139107999bps	ZC3HAV1	0.764105	2	16
Chromosome X, 72307000-72307999bps	CITED1	0.764105	3	18
Chromosome 19, 10655000-10655999bps	ILF3	0.764105	32	61
Chromosome 12, 121806000-121806999bps	SETD1B	0.764105	1	13
Chromosome 5, 88392000-88392999bps	TMEM161B-AS1	0.764105	1	13
Chromosome 4, 112514000-112514999bps	NEUROG2	0.764105	2	14
Chromosome 22, 31866000-31866999bps	DEPDC5	0.764105	0	9
Chromosome 3, 41200000-41200999bps	CTNNB1	0.764105	0	9
Chromosome 17, 65532000-65532999bps	AXIN2	0.764105	0	9
Chromosome 7, 44986000-44986999bps	SNHG15	0.764105	6	21
Chromosome 1, 46301000-46301999bps	LRRC41	0.764105	8	24
Chromosome 17, 58006000-58006999bps	SRSF1	0.764105	21	42
Chromosome 22, 31344000-31344999bps	PATZ1	0.764105	13	31
Chromosome 11, 58577000-58577999bps	LPXN	0.764105	4	17
Chromosome 4, 112515000-112515999bps	NEUROG2	0.764105	1	11
Chromosome 7, 88219000-88219999bps	LOC102723885, SRI	0.764105	1	11
Chromosome 6, 156778000-156778999bps	ARID1B	0.764105	3	15
Chromosome X, 71284000-71284999bps	NONO	0.764105	12	29
Chromosome 11, 34052000-34052999bps	CAPRIN1	0.764105	12	29
Chromosome 3, 49359000-49359999bps	RHOA	0.764105	10	26
Chromosome 11, 30560000-30560999bps	MPPED2	0.764105	0	8
Chromosome 3, 41199000-41199999bps	CTNNB1	0.764105	0	8
Chromosome 12, 121889000-121889999bps	PSMD9	0.764105	0	8
Chromosome 19, 42253000-42253999bps	ERF	0.764105	16	34
Chromosome 4, 82372000-82372999bps	HNRNPD	0.764105	7	21
Chromosome 16, 138000-138999bps	NPRL3	0.764105	9	24
Chromosome 5, 169002000-169002999bps	SLIT3	0.764105	4	16
Chromosome 1, 43390000-43390999bps	SZT2	0.764105	4	16
Chromosome 6, 56573000-56573999bps	DST	0.764105	4	16
Chromosome 9, 132944000-132944999bps	TSC1	0.764105	3	14
Chromosome 10, 5684000-5684999bps	FAM208B	0.764105	3	14
Chromosome 22, 29266000-29266999bps	RHBDD3	0.764105	3	14
Chromosome 20, 50930000-50930999bps	ADNP, ADNP-AS1	0.764105	25	45
Chromosome 3, 169660000-169660999bps	MECOM	0.764105	6	19
Chromosome 19, 52048000-52048999bps	ZNF432	0.764105	1	10
Chromosome 1, 67831000-67831999bps	GNG12	0.764105	1	10
Chromosome 6, 162725000-162725999bps	PARK2	0.764105	1	10
Chromosome 17, 81294000-81294999bps	SLC38A10	0.764105	1	10
Chromosome 19, 54138000-54138999bps	CNOT3	0.764105	2	12
Chromosome 10, 101782000-101782999bps	NPM3	0.764105	2	12
Chromosome 19, 54200000-54200999bps	RPS9	0.764105	13	29
Chromosome 1, 150926000-150926999bps	SETDB1	0.764105	19	37
Chromosome 2, 229920000-229920999bps	TRIP12	0.764105	5	17
Chromosome 10, 102644000-102644999bps	TRIM8	0.764105	5	17
Chromosome 14, 93684000-93684999bps	UNC79	0.764105	9	23
Chromosome 11, 843000-843999bps	TSPAN4	0.764105	9	23
Chromosome 11, 34053000-34053999bps	CAPRIN1	0.764105	12	27
Chromosome 4, 82373000-82373999bps	HNRNPD	0.764105	12	27
Chromosome X, 74613000-74613999bps	RLIM	0.764105	4	15
Chromosome X, 139829000-139829999bps	ATP11C	0.764105	0	7
Chromosome 2, 50118000-50118999bps	NRXN1	0.764105	0	7
Chromosome 3, 169573000-169573999bps	MECOM	0.764105	0	7
Chromosome 8, 42272000-42272999bps	IKBKB	0.764105	0	7
Chromosome 4, 157120000-157120999bps	GLRB	0.764105	0	7
Chromosome X, 53049000-53049999bps	GPR173	0.764105	0	7
Chromosome 11, 66268000-66268999bps	RAB1B	0.764105	0	7
Chromosome 17, 54967000-54967999bps	COX11	0.764105	0	7
Chromosome 11, 61362000-61362999bps	CYB561A3, TMEM138	0.764105	10	24
Chromosome 19, 42252000-42252999bps	ERF	0.764105	19	36
Chromosome 17, 75457000-75457999bps	TMEM94	0.764105	8	21
Chromosome 4, 42424000-42424999bps	ATP8A1	0.764105	3	13
Chromosome 7, 151247000-151247999bps	SMARCD3	0.764105	3	13
Chromosome 19, 33374000-33374999bps	CEBPG	0.764105	3	13
Chromosome 10, 21534000-21534999bps	MLLT10	0.764105	3	13
Chromosome 1, 161226000-161226999bps	TOMM40L	0.764105	14	29
Chromosome 4, 163566000-163566999bps	MARCH1	0.764105	2	11
Chromosome 12, 56316000-56316999bps	CNPY2, PAN2	0.764105	2	11
Chromosome 2, 169573000-169573999bps	FASTKD1	0.764105	2	11
Chromosome 9, 128948000-128948999bps	NUP188	0.764105	2	11
Chromosome 20, 51598000-51598999bps	ATP9A	0.764105	2	11
Chromosome 9, 34636000-34636999bps	SIGMAR1	0.764105	2	11
Chromosome 9, 95507000-95507999bps	PTCH1	0.764105	2	11
Chromosome 12, 28460000-28460999bps	CCDC91	0.764105	1	9
Chromosome 10, 24951000-24951999bps	PRTFDC1	0.764105	1	9
Chromosome 6, 32318000-32318999bps	C6orf10	0.764105	1	9
Chromosome 19, 48889000-48889999bps	TULP2	0.764105	1	9
Chromosome 2, 229775000-229775999bps	TRIP12	0.764105	1	9
Chromosome 16, 87490000-87490999bps	ZCCHC14	0.764105	1	9
Chromosome 2, 229773000-229773999bps	TRIP12	0.764105	1	9
Chromosome 1, 231423000-231423999bps	EGLN1	0.764105	1	9
Chromosome 4, 150541000-150541999bps	LRBA	0.764105	1	9
Chromosome 3, 152267000-152267999bps	MBNL1-AS1	0.764105	1	9
Chromosome 19, 42220000-42220999bps	DEDD2, ZNF526	0.764105	1	9
Chromosome 4, 65371000-65371999bps	EPHA5	0.764105	1	9
Chromosome 7, 100119000-100119999bps	TAF6, CNPY4	0.764105	1	9
Chromosome 11, 118436000-118436999bps	KMT2A	0.764105	1	9
Chromosome 1, 151399000-151399999bps	PSMB4	0.764105	1	9
Chromosome 5, 891000-891999bps	BRD9	0.764105	9	22
Chromosome 5, 892000-892999bps	TRIP13, BRD9	0.764105	5	16
Chromosome 19, 10501000-10501999bps	KEAP1	0.764105	7	19
Chromosome 1, 155049000-155049999bps	LOC100505666, DCST1	0.764105	15	30
Chromosome 19, 10502000-10502999bps	KEAP1	0.764105	15	30
Chromosome 21, 45541000-45541999bps	SLC19A1	0.764105	4	14
Chromosome 17, 44502000-44502999bps	GPATCH8	0.764105	4	14
Chromosome 4, 3142000-3142999bps	HTT	0.764105	4	14
Chromosome 4, 17614000-17614999bps	MED28	0.764105	4	14
Chromosome 12, 123232000-123232999bps	MPHOSPH9	0.764105	8	20
Chromosome 17, 19977000-19977999bps	AKAP10	0.764105	8	20
Chromosome 9, 132943000-132943999bps	TSC1	0.764105	6	17
Chromosome 12, 63892000-63892999bps	SRGAP1	0.764105	6	17
Chromosome 18, 183000-183999bps	USP14	0.764105	6	17
Chromosome 3, 169595000-169595999bps	MECOM	0.764105	14	28
Chromosome 17, 7584000-7584999bps	MPDU1	0.764105	11	24
Chromosome 12, 40849000-40849999bps	CNTN1	0.764105	3	12
Chromosome 2, 174844000-174844999bps	CHN1	0.764105	3	12
Chromosome 17, 81977000-81977999bps	ASPSCR1	0.764105	3	12
Chromosome 15, 41775000-41775999bps	MAPKBP1	0.764105	3	12
Chromosome 4, 76435000-76435999bps	SHROOM3	0.764105	3	12
Chromosome 3, 50350000-50350999bps	CYB561D2, NPRL2	0.764105	3	12
Chromosome 17, 79796000-79796999bps	CBX8	0.764105	3	12
Chromosome 6, 43181000-43181999bps	SRF	0.764105	3	12
Chromosome 3, 100272000-100272999bps	TBC1D23	0.764105	0	6
Chromosome 3, 140953000-140953999bps	SLC25A36	0.764105	0	6
Chromosome 1, 219194000-219194999bps	LYPLAL1	0.764105	0	6
Chromosome 11, 21065000-21065999bps	NELL1	0.764105	0	6
Chromosome 2, 157263000-157263999bps	GALNT5	0.764105	0	6
Chromosome 7, 105838000-105838999bps	ATXN7L1	0.764105	0	6
Chromosome 16, 53210000-53210999bps	CHD9	0.764105	0	6
Chromosome 6, 157020000-157020999bps	ARID1B	0.764105	0	6
Chromosome 10, 112813000-112813999bps	VTI1A	0.764105	0	6
Chromosome 13, 96368000-96368999bps	HS6ST3	0.764105	0	6
Chromosome 15, 50235000-50235999bps	SLC27A2	0.764105	0	6
Chromosome 2, 32278000-32278999bps	YIPF4	0.764105	0	6
Chromosome 12, 48104000-48104999bps	SENP1	0.764105	0	6
Chromosome 3, 105745000-105745999bps	CBLB	0.764105	0	6
Chromosome 8, 99013000-99013999bps	VPS13B	0.764105	0	6
Chromosome 3, 120349000-120349999bps	LRRC58	0.764105	0	6
Chromosome 7, 76047000-76047999bps	STYXL1	0.764105	0	6
Chromosome 16, 970000-970999bps	LMF1	0.764105	0	6
Chromosome 20, 25057000-25057999bps	ACSS1	0.764105	0	6
Chromosome 9, 128340000-128340999bps	SLC27A4	0.764105	0	6
Chromosome 17, 65530000-65530999bps	AXIN2	0.764105	0	6
Chromosome 10, 104328000-104328999bps	ITPRIP	0.764105	0	6
Chromosome 6, 42175000-42175999bps	GUCA1A	0.764105	0	6
Chromosome 5, 141565000-141565999bps	LOC100505658, DIAPH1	0.764105	0	6
Chromosome 12, 70245000-70245999bps	CNOT2	0.764105	0	6
Chromosome 17, 82021000-82021999bps	STRA13	0.764105	0	6
Chromosome 15, 60532000-60532999bps	RORA, RORA-AS1	0.764105	7	18
Chromosome X, 155027000-155027999bps	FUNDC2	0.764105	7	18
Chromosome 17, 51153000-51153999bps	NME1, NME1-NME2	0.764105	7	18
Chromosome 3, 169598000-169598999bps	MECOM	0.764105	5	15
Chromosome 15, 43828000-43828999bps	WDR76	0.764105	5	15
Chromosome 7, 27205000-27205999bps	HOTTIP	0.764105	5	15
Chromosome 17, 34960000-34960999bps	CCT6B	0.764105	13	26
Chromosome 11, 57325000-57325999bps	SSRP1	0.764105	2	10
Chromosome 19, 45668000-45668999bps	GIPR	0.764105	2	10
Chromosome 8, 104251000-104251999bps	RIMS2	0.764105	2	10
Chromosome 15, 49898000-49898999bps	ATP8B4	0.764105	2	10
Chromosome 7, 151252000-151252999bps	SMARCD3	0.764105	2	10
Chromosome 7, 139035000-139035999bps	ZC3HAV1L	0.764105	2	10
Chromosome 9, 133417000-133417999bps	REXO4, ADAMTS13	0.764105	2	10
Chromosome 5, 64768000-64768999bps	CWC27, SREK1IP1	0.764105	2	10
Chromosome 13, 19783000-19783999bps	PSPC1	0.764105	2	10
Chromosome 19, 32404000-32404999bps	LOC400684	0.764105	2	10
Chromosome 9, 132942000-132942999bps	TSC1	0.764105	2	10
Chromosome 16, 51150000-51150999bps	SALL1, MIR548AI	0.764105	2	10
Chromosome 3, 51671000-51671999bps	TEX264	0.764105	2	10
Chromosome 19, 3366000-3366999bps	NFIC	0.764105	26	42
Chromosome 21, 34866000-34866999bps	RUNX1	0.764105	1	8
Chromosome 8, 17667000-17667999bps	MTUS1	0.764105	1	8
Chromosome 5, 374000-374999bps	AHRR	0.764105	1	8
Chromosome 12, 79082000-79082999bps	SYT1	0.764105	1	8
Chromosome 3, 169557000-169557999bps	MECOM	0.764105	1	8
Chromosome 19, 16079000-16079999bps	TPM4	0.764105	1	8
Chromosome 4, 94536000-94536999bps	PDLIM5	0.764105	1	8
Chromosome 6, 127267000-127267999bps	RNF146	0.764105	1	8
Chromosome 13, 93316000-93316999bps	GPC6	0.764105	1	8
Chromosome 2, 63851000-63851999bps	UGP2	0.764105	1	8
Chromosome 8, 132881000-132881999bps	TG	0.764105	1	8
Chromosome 10, 28532000-28532999bps	WAC, WAC-AS1	0.764105	1	8
Chromosome 12, 70242000-70242999bps	CNOT2, LINC01481	0.764105	1	8
Chromosome 1, 9687000-9687999bps	PIK3CD-AS2	0.764105	1	8
Chromosome 19, 46746000-46746999bps	STRN4, FKRP	0.764105	1	8
Chromosome 16, 67326000-67326999bps	LRRC36, KCTD19	0.764105	1	8
Chromosome 5, 86617000-86617999bps	COX7C	0.764105	1	8
Chromosome 18, 50968000-50968999bps	ELAC1	0.764105	1	8
Chromosome 8, 124474000-124474999bps	RNF139, RNF139-AS1	0.764105	1	8
Chromosome 1, 153671000-153671999bps	ILF2	0.764105	1	8
Chromosome 15, 71385000-71385999bps	THSD4	0.764105	8	19
Chromosome 10, 28534000-28534999bps	WAC	0.764105	8	19
Chromosome 19, 2042000-2042999bps	MKNK2	0.764105	8	19
Chromosome 13, 36999000-36999999bps	ALG5	0.764105	11	23
Chromosome 18, 76821000-76821999bps	LOC100131655	0.764105	11	23
Chromosome 4, 53366000-53366999bps	SCFD2	0.764105	11	23
Chromosome X, 53683000-53683999bps	HUWE1	0.764105	4	13
Chromosome 4, 101032000-101032999bps	PPP3CA	0.764105	4	13
Chromosome 3, 169575000-169575999bps	MECOM	0.764105	4	13
Chromosome 15, 76012000-76012999bps	NRG4	0.764105	4	13
Chromosome 17, 75666000-75666999bps	RECQL5	0.764105	4	13
Chromosome 12, 69359000-69359999bps	YEATS4	0.764105	4	13
Chromosome 1, 150927000-150927999bps	SETDB1	0.764105	6	16
Chromosome 21, 33947000-33947999bps	LINC00649	0.764105	6	16
Chromosome 13, 94710000-94710999bps	SOX21	0.764105	6	16
Chromosome 2, 216499000-216499999bps	RPL37A	0.764105	7	17
Chromosome 1, 28643000-28643999bps	TAF12	0.764105	51	69
Chromosome 20, 37290000-37290999bps	MANBAL	0.764105	3	11
Chromosome 19, 35088000-35088999bps	HPN-AS1	0.764105	3	11
Chromosome 19, 49643000-49643999bps	SCAF1	0.764105	3	11
Chromosome 6, 162625000-162625999bps	PARK2	0.764105	3	11
Chromosome 11, 8767000-8767999bps	ST5	0.764105	3	11
Chromosome 10, 104329000-104329999bps	ITPRIP	0.764105	3	11
Chromosome 11, 61816000-61816999bps	FADS2, FADS1	0.764105	3	11
Chromosome 4, 94208000-94208999bps	SMARCAD1	0.764105	3	11
Chromosome 12, 24905000-24905999bps	BCAT1	0.764105	3	11
Chromosome 20, 36604000-36604999bps	TGIF2-C20orf24	0.764105	3	11
Chromosome 6, 151391000-151391999bps	ZBTB2	0.764105	3	11
Chromosome 8, 94720000-94720999bps	DPY19L4	0.764105	3	11
Chromosome 16, 2531000-2531999bps	CEMP1, MIR3178	0.764105	3	11
Chromosome 22, 31754000-31754999bps	DEPDC5	0.764105	10	21
Chromosome 13, 49109000-49109999bps	FNDC3A	0.764105	10	21
Chromosome 8, 93740000-93740999bps	RBM12B-AS1	0.764105	5	14
Chromosome 4, 2843000-2843999bps	ADD1	0.764105	5	14
Chromosome 14, 95534000-95534999bps	GLRX5, SNHG10	0.764105	5	14
Chromosome 17, 35373000-35373999bps	SLFN11	0.764105	5	14
Chromosome 8, 144290000-144290999bps	BOP1	0.764105	5	14
Chromosome 21, 37258000-37258999bps	DSCR3	0.764105	11	22
Chromosome 10, 102422000-102422999bps	FBXL15	0.764105	8	18
Chromosome 3, 128488000-128488999bps	GATA2	0.764105	8	18
Chromosome 8, 92096000-92096999bps	RUNX1T1	0.764105	8	18
Chromosome 5, 82277000-82277999bps	RPS23	0.764105	8	18
Chromosome 18, 3604000-3604999bps	DLGAP1-AS2	0.764105	15	27
Chromosome 1, 154219000-154219999bps	C1orf43	0.764105	50	67
Chromosome 14, 56822000-56822999bps	OTX2-AS1	0.764105	2	9
Chromosome 6, 108641000-108641999bps	FOXO3	0.764105	2	9
Chromosome 10, 21535000-21535999bps	MLLT10	0.764105	2	9
Chromosome 18, 50287000-50287999bps	CXXC1	0.764105	2	9
Chromosome 12, 122498000-122498999bps	ZCCHC8	0.764105	2	9
Chromosome X, 74614000-74614999bps	RLIM	0.764105	2	9
Chromosome 2, 19989000-19989999bps	WDR35	0.764105	2	9
Chromosome 18, 21742000-21742999bps	MIB1	0.764105	2	9
Chromosome 7, 47328000-47328999bps	TNS3	0.764105	2	9
Chromosome 11, 209000-209999bps	MIR6743, RIC8A	0.764105	2	9
Chromosome 17, 76559000-76559999bps	SNHG16	0.764105	2	9
Chromosome 9, 76471000-76471999bps	GCNT1	0.764105	2	9
Chromosome 10, 74151000-74151999bps	ADK, AP3M1	0.764105	2	9
Chromosome 2, 3606000-3606999bps	COLEC11	0.764105	2	9
Chromosome 4, 158171000-158171999bps	FAM198B	0.764105	2	9
Chromosome 8, 92098000-92098999bps	RUNX1T1	0.764105	2	9
Chromosome 2, 47344000-47344999bps	LOC101927043	0.764105	2	9
Chromosome 22, 21642000-21642999bps	SDF2L1	0.764105	2	9
Chromosome 5, 132410000-132410999bps	C5orf56	0.764105	2	9
Chromosome 12, 114683000-114683999bps	TBX3	0.764105	2	9
Chromosome 3, 49093000-49093999bps	QRICH1	0.764105	2	9
Chromosome 6, 159790000-159790999bps	MRPL18	0.764105	2	9
Chromosome 6, 34424000-34424999bps	RPS10-NUDT3	0.764105	2	9
Chromosome X, 54044000-54044999bps	PHF8	0.764105	2	9
Chromosome X, 123483000-123483999bps	GRIA3	0.764105	2	9
Chromosome 10, 61410000-61410999bps	TMEM26	0.764105	16	28
Chromosome 11, 126283000-126283999bps	TIRAP	0.764105	6	15
Chromosome 11, 8911000-8911999bps	AKIP1	0.764105	6	15
Chromosome 11, 72225000-72225999bps	INPPL1	0.764105	6	15
Chromosome 5, 125349000-125349999bps	LOC101927421	0.764105	0	5
Chromosome 8, 64204000-64204999bps	LOC102724623	0.764105	0	5
Chromosome 5, 169000000-169000999bps	SLIT3	0.764105	0	5
Chromosome 4, 80534000-80534999bps	C4orf22	0.764105	0	5
Chromosome 9, 18478000-18478999bps	ADAMTSL1	0.764105	0	5
Chromosome 11, 63479000-63479999bps	HRASLS5	0.764105	0	5
Chromosome 7, 100016000-100016999bps	ZKSCAN1	0.764105	0	5
Chromosome 2, 203449000-203449999bps	RAPH1	0.764105	0	5
Chromosome 5, 68229000-68229999bps	PIK3R1	0.764105	0	5
Chromosome 12, 12239000-12239999bps	LRP6	0.764105	0	5
Chromosome 16, 10387000-10387999bps	ATF7IP2	0.764105	0	5
Chromosome 5, 109741000-109741999bps	MAN2A1	0.764105	0	5
Chromosome 8, 29194000-29194999bps	KIF13B	0.764105	0	5
Chromosome 9, 72529000-72529999bps	TMC1	0.764105	0	5
Chromosome 20, 58491000-58491999bps	APCDD1L	0.764105	0	5
Chromosome 14, 63951000-63951999bps	SYNE2	0.764105	0	5
Chromosome 5, 88875000-88875999bps	MEF2C	0.764105	0	5
Chromosome 6, 150722000-150722999bps	PLEKHG1	0.764105	0	5
Chromosome 15, 51794000-51794999bps	TMOD2	0.764105	0	5
Chromosome 12, 7694000-7694999bps	GDF3	0.764105	0	5
Chromosome 7, 92833000-92833999bps	CDK6	0.764105	0	5
Chromosome X, 120560000-120560999bps	CUL4B	0.764105	0	5
Chromosome 1, 46667000-46667999bps	ATPAF1	0.764105	0	5
Chromosome 1, 3771000-3771999bps	CCDC27	0.764105	0	5
Chromosome X, 24693000-24693999bps	POLA1	0.764105	0	5
Chromosome 3, 32548000-32548999bps	DYNC1LI1	0.764105	0	5
Chromosome 12, 12209000-12209999bps	LRP6	0.764105	0	5
Chromosome 8, 1823000-1823999bps	ARHGEF10	0.764105	0	5
Chromosome 3, 180912000-180912999bps	FXR1	0.764105	0	5
Chromosome 14, 73656000-73656999bps	DNAL1	0.764105	0	5
Chromosome 17, 1518000-1518999bps	PITPNA-AS1	0.764105	0	5
Chromosome 19, 16572000-16572999bps	SLC35E1	0.764105	0	5
Chromosome X, 48802000-48802999bps	HDAC6	0.764105	0	5
Chromosome 19, 39971000-39971999bps	PSMC4	0.764105	0	5
Chromosome 22, 50261000-50261999bps	MAPK12	0.764105	0	5
Chromosome 18, 21703000-21703999bps	ABHD3	0.764105	0	5
Chromosome 3, 29280000-29280999bps	RBMS3-AS3	0.764105	0	5
Chromosome 12, 79068000-79068999bps	SYT1	0.764105	0	5
Chromosome 7, 154967000-154967999bps	PAXIP1	0.764105	0	5
Chromosome 17, 41810000-41810999bps	P3H4	0.764105	0	5
Chromosome 16, 30774000-30774999bps	RNF40	0.764105	0	5
Chromosome 6, 108260000-108260999bps	SNX3	0.764105	0	5
Chromosome 14, 24188000-24188999bps	IPO4	0.764105	0	5
Chromosome 6, 26204000-26204999bps	HIST1H4E	0.764105	0	5
Chromosome 6, 20535000-20535999bps	CDKAL1	0.764105	0	5
Chromosome 11, 59107000-59107999bps	FAM111B	0.764105	0	5
Chromosome 11, 32435000-32435999bps	WT1, WT1-AS	0.764105	0	5
Chromosome 4, 183444000-183444999bps	CDKN2AIP	0.764105	0	5
Chromosome 3, 60104000-60104999bps	FHIT	0.764105	0	5
Chromosome 5, 57173000-57173999bps	GPBP1	0.764105	0	5
Chromosome 1, 186829000-186829999bps	PLA2G4A	0.764105	0	5
Chromosome 15, 88467000-88467999bps	MRPS11, MRPL46	0.764105	0	5
Chromosome 18, 48930000-48930999bps	SMAD7	0.764105	0	5
Chromosome 1, 155277000-155277999bps	HCN3	0.764105	0	5
Chromosome 3, 74263000-74263999bps	CNTN3	0.764105	0	5
Chromosome 6, 106099000-106099999bps	PRDM1	0.764105	0	5
Chromosome 8, 9666000-9666999bps	TNKS	0.764105	0	5
Chromosome 11, 534000-534999bps	HRAS	0.764105	0	5
Chromosome 12, 12177000-12177999bps	LRP6	0.764105	0	5
Chromosome 15, 57705000-57705999bps	GCOM1	0.764105	0	5
Chromosome 8, 89901000-89901999bps	OSGIN2	0.764105	0	5
Chromosome 6, 25963000-25963999bps	TRIM38	0.764105	0	5
Chromosome 1, 28887000-28887999bps	EPB41	0.764105	0	5
Chromosome 3, 194584000-194584999bps	TMEM44-AS1	0.764105	0	5
Chromosome 15, 43776000-43776999bps	ELL3	0.764105	0	5
Chromosome 19, 48622000-48622999bps	SPHK2	0.764105	0	5
Chromosome 1, 10430000-10430999bps	APITD1, APITD1-CORT	0.764105	0	5
Chromosome 5, 177496000-177496999bps	PDLIM7	0.764105	0	5
Chromosome 17, 82032000-82032999bps	RAC3	0.764105	0	5
Chromosome 17, 44558000-44558999bps	FZD2	0.764105	0	5
Chromosome 7, 147512000-147512999bps	CNTNAP2	0.764105	0	5
Chromosome 12, 7092000-7092999bps	C1R	0.764105	0	5
Chromosome 4, 25804000-25804999bps	SEL1L3	0.764105	0	5
Chromosome 12, 50086000-50086999bps	SMARCD1	0.764105	0	5
Chromosome 17, 76558000-76558999bps	SNORD1C, SNHG16	0.764105	35	50
Chromosome 6, 31813000-31813999bps	HSPA1L	0.764105	9	19
Chromosome 13, 66970000-66970999bps	PCDH9	0.764105	4	12
Chromosome 4, 144647000-144647999bps	HHIP	0.764105	4	12
Chromosome 20, 58883000-58883999bps	LOC101927932, GNAS	0.764105	4	12
Chromosome 4, 127783000-127783999bps	HSPA4L	0.764105	4	12
Chromosome 12, 56686000-56686999bps	PTGES3	0.764105	4	12
Chromosome 4, 155854000-155854999bps	ASIC5	0.764105	4	12
Chromosome 19, 18203000-18203999bps	RAB3A	0.764105	4	12
Chromosome 11, 84923000-84923999bps	DLG2	0.764105	4	12
Chromosome 1, 243716000-243716999bps	AKT3	0.764105	1	7
Chromosome 2, 36701000-36701999bps	VIT	0.764105	1	7
Chromosome 8, 59065000-59065999bps	TOX	0.764105	1	7
Chromosome 15, 54103000-54103999bps	UNC13C	0.764105	1	7
Chromosome 12, 3752000-3752999bps	CRACR2A	0.764105	1	7
Chromosome 1, 147596000-147596999bps	BCL9	0.764105	1	7
Chromosome 3, 169658000-169658999bps	MECOM	0.764105	1	7
Chromosome 11, 65558000-65558999bps	LTBP3	0.764105	1	7
Chromosome 15, 25863000-25863999bps	ATP10A	0.764105	1	7
Chromosome 1, 43970000-43970999bps	DPH2	0.764105	1	7
Chromosome 21, 43728000-43728999bps	PDXK	0.764105	1	7
Chromosome 10, 62077000-62077999bps	ARID5B	0.764105	1	7
Chromosome 7, 96076000-96076999bps	DYNC1I1	0.764105	1	7
Chromosome 3, 52412000-52412999bps	PHF7	0.764105	1	7
Chromosome 2, 85595000-85595999bps	RNF181	0.764105	1	7
Chromosome 1, 147542000-147542999bps	BCL9	0.764105	1	7
Chromosome 3, 47219000-47219999bps	KIF9-AS1	0.764105	1	7
Chromosome 12, 98503000-98503999bps	LOC643770	0.764105	1	7
Chromosome 8, 26512000-26512999bps	PNMA2	0.764105	1	7
Chromosome 17, 35085000-35085999bps	RAD51L3-RFFL	0.764105	1	7
Chromosome 17, 47896000-47896999bps	SP2	0.764105	1	7
Chromosome 20, 21512000-21512999bps	NKX2-2	0.764105	1	7
Chromosome 22, 20020000-20020999bps	TANGO2	0.764105	1	7
Chromosome X, 80809000-80809999bps	BRWD3	0.764105	1	7
Chromosome 17, 50397000-50397999bps	LRRC59	0.764105	1	7
Chromosome 7, 66592000-66592999bps	GS1-124K5.11	0.764105	1	7
Chromosome 17, 63842000-63842999bps	SMARCD2	0.764105	1	7
Chromosome 22, 31755000-31755999bps	DEPDC5	0.764105	1	7
Chromosome 7, 116672000-116672999bps	MET	0.764105	1	7
Chromosome 7, 155003000-155003999bps	PAXIP1-AS1	0.764105	1	7
Chromosome 2, 29114000-29114999bps	CLIP4	0.764105	1	7
Chromosome 3, 78667000-78667999bps	ROBO1	0.764105	1	7
Chromosome 16, 4538000-4538999bps	CDIP1	0.764105	1	7
Chromosome 2, 42168000-42168999bps	LOC102723824	0.764105	1	7
Chromosome 1, 117912000-117912999bps	GDAP2	0.764105	1	7
Chromosome 11, 64809000-64809999bps	MEN1	0.764105	1	7
Chromosome 8, 22597000-22597999bps	PDLIM2	0.764105	1	7
Chromosome 15, 60529000-60529999bps	RORA-AS1	0.764105	1	7
Chromosome 18, 55321000-55321999bps	TCF4	0.764105	1	7
Chromosome 22, 31779000-31779999bps	DEPDC5	0.764105	1	7
Chromosome 8, 144853000-144853999bps	COMMD5	0.764105	1	7
Chromosome 18, 182000-182999bps	USP14	0.764105	13	24
Chromosome 6, 30690000-30690999bps	NRM	0.764105	13	24
Chromosome 7, 74657000-74657999bps	GTF2I	0.764105	18	30
Chromosome 16, 57083000-57083999bps	NLRC5	0.764105	10	20
Chromosome 13, 50340000-50340999bps	DLEU1	0.764105	7	16
Chromosome 19, 10702000-10702999bps	QTRT1	0.764105	7	16
Chromosome 21, 33819000-33819999bps	ITSN1	0.764105	7	16
Chromosome 11, 78113000-78113999bps	ALG8	0.764105	7	16
Chromosome 19, 48623000-48623999bps	SPHK2	0.764105	7	16
Chromosome 22, 21629000-21629999bps	YDJC	0.764105	11	21
Chromosome 22, 40853000-40853999bps	ST13	0.764105	5	13
Chromosome 17, 16214000-16214999bps	NCOR1	0.764105	5	13
Chromosome 17, 28711000-28711999bps	PROCA1	0.764105	5	13
Chromosome 12, 123532000-123532999bps	RILPL1	0.764105	5	13
Chromosome 10, 62198000-62198999bps	RTKN2	0.764105	5	13
Chromosome 1, 110338000-110338999bps	LOC440600	0.764105	5	13
Chromosome 5, 177023000-177023999bps	ZNF346	0.764105	5	13
Chromosome 19, 35087000-35087999bps	HPN-AS1	0.764105	5	13
Chromosome 16, 73053000-73053999bps	ZFHX3	0.764105	5	13
Chromosome 8, 65634000-65634999bps	ARMC1	0.764105	5	13
Chromosome 15, 65423000-65423999bps	IGDCC4	0.764105	5	13
Chromosome 9, 72553000-72553999bps	TMC1	0.764105	3	10
Chromosome 1, 66599000-66599999bps	SGIP1	0.764105	3	10
Chromosome 19, 3368000-3368999bps	NFIC	0.764105	3	10
Chromosome 3, 29335000-29335999bps	RBMS3	0.764105	3	10
Chromosome 10, 61765000-61765999bps	C10orf107	0.764105	3	10
Chromosome 2, 171893000-171893999bps	SLC25A12	0.764105	3	10
Chromosome 4, 42454000-42454999bps	ATP8A1	0.764105	3	10
Chromosome 19, 16112000-16112999bps	RAB8A	0.764105	3	10
Chromosome 12, 14804000-14804999bps	SMCO3, C12orf60	0.764105	3	10
Chromosome 3, 169661000-169661999bps	MECOM	0.764105	3	10
Chromosome 7, 44582000-44582999bps	TMED4	0.764105	3	10
Chromosome 17, 41811000-41811999bps	P3H4	0.764105	3	10
Chromosome 9, 25677000-25677999bps	TUSC1	0.764105	3	10
Chromosome 18, 23136000-23136999bps	CABLES1	0.764105	3	10
Chromosome 11, 62612000-62612999bps	EML3, ROM1	0.764105	3	10
Chromosome 12, 46269000-46269999bps	SLC38A1	0.764105	3	10
Chromosome 12, 57230000-57230999bps	SHMT2	0.764105	3	10
Chromosome 3, 69052000-69052999bps	TMF1	0.764105	3	10
Chromosome 3, 4467000-4467999bps	SUMF1	0.764105	3	10
Chromosome 7, 30595000-30595999bps	GARS	0.764105	3	10
Chromosome 10, 132336000-132336999bps	LRRC27	0.764105	36	50
Chromosome 12, 120086000-120086999bps	CCDC64	0.764105	8	17
Chromosome 17, 29391000-29391999bps	TAOK1	0.764105	8	17
Chromosome 11, 7593000-7593999bps	PPFIBP2	0.764105	16	27
Chromosome 6, 42879000-42879999bps	RPL7L1	0.764105	12	22
Chromosome 14, 102168000-102168999bps	WDR20	0.764105	17	28
Chromosome 4, 1856000-1856999bps	LETM1	0.764105	9	18
Chromosome 2, 111883000-111883999bps	ANAPC1	0.764105	9	18
Chromosome 14, 73852000-73852999bps	PTGR2	0.764105	13	23
Chromosome X, 111183000-111183999bps	PAK3	0.764105	6	14
Chromosome 9, 8416000-8416999bps	PTPRD	0.764105	6	14
Chromosome 13, 114314000-114314999bps	CHAMP1	0.764105	6	14
Chromosome 12, 53675000-53675999bps	ATP5G2	0.764105	25	37
Chromosome 12, 54281000-54281999bps	HNRNPA1	0.764105	26	38
Chromosome 13, 98327000-98327999bps	FARP1	0.764105	2	8
Chromosome 16, 53758000-53758999bps	FTO	0.764105	2	8
Chromosome 14, 89306000-89306999bps	FOXN3	0.764105	2	8
Chromosome 3, 70984000-70984999bps	FOXP1	0.764105	2	8
Chromosome 12, 29381000-29381999bps	ERGIC2	0.764105	2	8
Chromosome 11, 67304000-67304999bps	SSH3	0.764105	2	8
Chromosome 12, 2813000-2813999bps	ITFG2	0.764105	2	8
Chromosome 11, 31809000-31809999bps	PAX6	0.764105	2	8
Chromosome 12, 12264000-12264999bps	LRP6	0.764105	2	8
Chromosome 8, 27774000-27774999bps	ESCO2	0.764105	2	8
Chromosome 21, 42008000-42008999bps	ZBTB21	0.764105	2	8
Chromosome 17, 63168000-63168999bps	TANC2	0.764105	2	8
Chromosome 12, 98593000-98593999bps	SLC25A3	0.764105	2	8
Chromosome 1, 100133000-100133999bps	TRMT13, SASS6	0.764105	2	8
Chromosome 6, 33206000-33206999bps	HSD17B8	0.764105	2	8
Chromosome 1, 155140000-155140999bps	DPM3	0.764105	2	8
Chromosome 1, 155135000-155135999bps	SLC50A1	0.764105	2	8
Chromosome 15, 90987000-90987999bps	PRC1-AS1	0.764105	2	8
Chromosome 7, 11831000-11831999bps	THSD7A	0.764105	2	8
Chromosome 15, 40895000-40895999bps	VPS18	0.764105	2	8
Chromosome 2, 27663000-27663999bps	SUPT7L, SLC4A1AP	0.764105	2	8
Chromosome 17, 63445000-63445999bps	CYB561	0.764105	2	8
Chromosome 2, 218659000-218659999bps	BCS1L, ZNF142	0.764105	2	8
Chromosome 22, 38794000-38794999bps	DNAL4	0.764105	2	8
Chromosome 8, 38382000-38382999bps	WHSC1L1	0.764105	2	8
Chromosome 3, 127672000-127672999bps	ABTB1, PODXL2	0.764105	2	8
Chromosome 5, 80608000-80608999bps	LINC01337	0.764105	2	8
Chromosome 8, 10342000-10342999bps	MSRA	0.764105	4	11
Chromosome 1, 220046000-220046999bps	EPRS	0.764105	4	11
Chromosome 5, 43042000-43042999bps	LOC153684, LOC648987	0.764105	4	11
Chromosome 15, 84749000-84749999bps	ZNF592	0.764105	4	11
Chromosome 5, 181246000-181246999bps	CTC-338M12.4	0.764105	4	11
Chromosome 12, 108690000-108690999bps	CORO1C	0.764105	4	11
Chromosome 7, 74658000-74658999bps	GTF2I	0.764105	4	11
Chromosome 19, 41310000-41310999bps	CCDC97	0.764105	4	11
Chromosome 14, 93682000-93682999bps	UNC79	0.764105	4	11
Chromosome 5, 156326000-156326999bps	SGCD	0.764105	4	11
Chromosome 15, 34988000-34988999bps	ZNF770	0.764105	4	11
Chromosome 12, 49842000-49842999bps	BCDIN3D	0.764105	4	11
Chromosome 3, 49165000-49165999bps	CCDC71	0.764105	4	11
Chromosome 8, 119833000-119833999bps	DSCC1	0.764105	4	11
Chromosome 3, 44762000-44762999bps	KIF15	0.764105	4	11
Chromosome 21, 39349000-39349999bps	HMGN1	0.764105	4	11
Chromosome 16, 67967000-67967999bps	SLC12A4	0.764105	4	11
Chromosome 4, 84498000-84498999bps	NKX6-1	0.764105	4	11
Chromosome 19, 12669000-12669999bps	WDR83OS	0.764105	4	11
Chromosome 17, 42566000-42566999bps	COASY	0.764105	4	11
Chromosome X, 120629000-120629999bps	C1GALT1C1	0.764105	4	11
Chromosome 7, 100015000-100015999bps	ZKSCAN1	0.764105	7	15
Chromosome 10, 32347000-32347999bps	EPC1, LOC102031319	0.764105	7	15
Chromosome 19, 46788000-46788999bps	SLC1A5	0.764105	7	15
Chromosome 19, 6393000-6393999bps	GTF2F1	0.764105	7	15
Chromosome 11, 47425000-47425999bps	PSMC3	0.764105	7	15
Chromosome 1, 46302000-46302999bps	LRRC41	0.764105	7	15
Chromosome 12, 54280000-54280999bps	CBX5, HNRNPA1	0.764105	7	15
Chromosome 1, 28913000-28913999bps	EPB41	0.764105	11	20
Chromosome 18, 268000-268999bps	THOC1	0.764105	11	20
Chromosome 15, 72229000-72229999bps	PKM	0.764105	17	27
Chromosome 9, 124659000-124659999bps	NR6A1, MIR181A2HG	0.764105	12	21
Chromosome 1, 67429000-67429999bps	SERBP1	0.764105	12	21
Chromosome 8, 107497000-107497999bps	ANGPT1	0.764105	12	21
Chromosome 19, 47256000-47256999bps	CCDC9	0.764105	12	21
Chromosome 19, 42254000-42254999bps	ERF	0.764105	12	21
Chromosome 17, 64505000-64505999bps	DDX5	0.764105	8	16
Chromosome 3, 119294000-119294999bps	ARHGAP31	0.764105	8	16
Chromosome 16, 29996000-29996999bps	HIRIP3, INO80E	0.764105	8	16
Chromosome 7, 74660000-74660999bps	GTF2I	0.764105	5	12
Chromosome 1, 39026000-39026999bps	NDUFS5	0.764105	5	12
Chromosome X, 111180000-111180999bps	PAK3	0.764105	5	12
Chromosome 20, 12912000-12912999bps	LOC101929486	0.764105	5	12
Chromosome 17, 75896000-75896999bps	TRIM65	0.764105	5	12
Chromosome 17, 18858000-18858999bps	PRPSAP2	0.764105	5	12
Chromosome 15, 83011000-83011999bps	C15orf40	0.764105	5	12
Chromosome 19, 45638000-45638999bps	EML2, MIR330	0.764105	5	12
Chromosome 20, 35285000-35285999bps	FAM83C-AS1	0.764105	5	12
Chromosome 7, 103149000-103149999bps	NAPEPLD	0.764105	5	12
Chromosome 19, 40597000-40597999bps	LTBP4	0.764105	5	12
Chromosome 11, 57762000-57762999bps	CTNND1, TMX2-CTNND1	0.764105	5	12
Chromosome 1, 226408000-226408999bps	PARP1	0.764105	5	12
Chromosome 9, 32573000-32573999bps	NDUFB6	0.764105	5	12
Chromosome 11, 47269000-47269999bps	MADD, NR1H3	0.764105	5	12
Chromosome 17, 60951000-60951999bps	BCAS3	0.764105	1	6
Chromosome 21, 37259000-37259999bps	DSCR3	0.764105	1	6
Chromosome 9, 125696000-125696999bps	MAPKAP1	0.764105	1	6
Chromosome 6, 20662000-20662999bps	CDKAL1	0.764105	1	6
Chromosome 6, 125987000-125987999bps	TRMT11	0.764105	1	6
Chromosome 11, 75635000-75635999bps	MAP6	0.764105	1	6
Chromosome 9, 8535000-8535999bps	PTPRD	0.764105	1	6
Chromosome 11, 33046000-33046999bps	TCP11L1	0.764105	1	6
Chromosome 12, 67270000-67270999bps	CAND1	0.764105	1	6
Chromosome X, 79365000-79365999bps	ITM2A	0.764105	1	6
Chromosome 11, 16943000-16943999bps	PLEKHA7	0.764105	1	6
Chromosome 1, 64471000-64471999bps	CACHD1	0.764105	1	6
Chromosome 9, 21987000-21987999bps	CDKN2A	0.764105	1	6
Chromosome 2, 60531000-60531999bps	BCL11A	0.764105	1	6
Chromosome 11, 96195000-96195999bps	MAML2	0.764105	1	6
Chromosome X, 133750000-133750999bps	GPC3	0.764105	1	6
Chromosome 22, 36386000-36386999bps	MYH9	0.764105	1	6
Chromosome 1, 20751000-20751999bps	HP1BP3	0.764105	1	6
Chromosome 16, 1827000-1827999bps	FAHD1, HAGH	0.764105	1	6
Chromosome 7, 131091000-131091999bps	LINC-PINT	0.764105	1	6
Chromosome 3, 154323000-154323999bps	DHX36	0.764105	1	6
Chromosome X, 40100000-40100999bps	BCOR	0.764105	1	6
Chromosome 12, 55974000-55974999bps	RAB5B	0.764105	1	6
Chromosome 16, 67183000-67183999bps	KIAA0895L	0.764105	1	6
Chromosome 1, 175000000-175000999bps	CACYBP	0.764105	1	6
Chromosome 1, 40097000-40097999bps	PPT1	0.764105	1	6
Chromosome 19, 8343000-8343999bps	KANK3	0.764105	1	6
Chromosome 19, 58498000-58498999bps	SLC27A5	0.764105	1	6
Chromosome X, 48910000-48910999bps	SLC35A2	0.764105	1	6
Chromosome 2, 157258000-157258999bps	GALNT5	0.764105	1	6
Chromosome 14, 53154000-53154999bps	LOC101927620	0.764105	1	6
Chromosome 11, 12317000-12317999bps	MICALCL	0.764105	1	6
Chromosome 20, 45406000-45406999bps	DBNDD2, SYS1-DBNDD2	0.764105	1	6
Chromosome 6, 170553000-170553999bps	PSMB1	0.764105	1	6
Chromosome 5, 33440000-33440999bps	TARS	0.764105	1	6
Chromosome 8, 76999000-76999999bps	PEX2	0.764105	1	6
Chromosome 1, 93344000-93344999bps	CCDC18-AS1	0.764105	1	6
Chromosome 14, 50593000-50593999bps	ATL1	0.764105	1	6
Chromosome 1, 244046000-244046999bps	LOC339529	0.764105	1	6
Chromosome 2, 37926000-37926999bps	RMDN2	0.764105	1	6
Chromosome 4, 140135000-140135999bps	MAML3	0.764105	1	6
Chromosome 12, 8463000-8463999bps	CLEC6A	0.764105	1	6
Chromosome 4, 47519000-47519999bps	ATP10D	0.764105	1	6
Chromosome 12, 92929000-92929999bps	EEA1	0.764105	1	6
Chromosome 2, 96145000-96145999bps	DUSP2	0.764105	1	6
Chromosome 17, 28336000-28336999bps	TNFAIP1	0.764105	1	6
Chromosome 22, 21665000-21665999bps	PPIL2	0.764105	1	6
Chromosome 7, 29147000-29147999bps	CHN2	0.764105	1	6
Chromosome 6, 20403000-20403999bps	E2F3	0.764105	1	6
Chromosome 3, 52852000-52852999bps	TMEM110-MUSTN1	0.764105	1	6
Chromosome 2, 98607000-98607999bps	COA5	0.764105	1	6
Chromosome 3, 108090000-108090999bps	CD47	0.764105	1	6
Chromosome 10, 3172000-3172999bps	PITRM1	0.764105	1	6
Chromosome 17, 10710000-10710999bps	ADPRM	0.764105	1	6
Chromosome 11, 117231000-117231999bps	PCSK7	0.764105	1	6
Chromosome 20, 6039000-6039999bps	CRLS1	0.764105	1	6
Chromosome 1, 216738000-216738999bps	ESRRG	0.764105	1	6
Chromosome 1, 183098000-183098999bps	LAMC1	0.764105	1	6
Chromosome 2, 113890000-113890999bps	ACTR3, LOC101060091	0.764105	1	6
Chromosome 11, 31480000-31480999bps	IMMP1L	0.764105	1	6
Chromosome 2, 105399000-105399999bps	FHL2	0.764105	1	6
Chromosome 12, 6200000-6200999bps	CD9	0.764105	1	6
Chromosome 12, 95073000-95073999bps	NR2C1	0.764105	1	6
Chromosome 1, 227734000-227734999bps	LOC100130093, SNAP47, JMJD4	0.764105	1	6
Chromosome 20, 57391000-57391999bps	RBM38	0.764105	1	6
Chromosome 7, 92527000-92527999bps	PEX1	0.764105	1	6
Chromosome 3, 77040000-77040999bps	ROBO2	0.764105	1	6
Chromosome 7, 97005000-97005999bps	DLX6, DLX6-AS1	0.764105	1	6
Chromosome 16, 67805000-67805999bps	RANBP10	0.764105	1	6
Chromosome 13, 36920000-36920999bps	SMAD9	0.764105	1	6
Chromosome 13, 99892000-99892999bps	CLYBL, LOC101927437	0.764105	1	6
Chromosome 2, 85133000-85133999bps	TCF7L1	0.764105	1	6
Chromosome 5, 55173000-55173999bps	CDC20B	0.764105	1	6
Chromosome 5, 179705000-179705999bps	CANX	0.764105	1	6
Chromosome 1, 70411000-70411999bps	CTH	0.764105	1	6
Chromosome 7, 101217000-101217999bps	PLOD3, ZNHIT1	0.764105	1	6
Chromosome 11, 33671000-33671999bps	KIAA1549L	0.764105	1	6
Chromosome 1, 201507000-201507999bps	CSRP1	0.764105	1	6
Chromosome X, 120628000-120628999bps	C1GALT1C1	0.764105	1	6
Chromosome 11, 27452000-27452999bps	LGR4	0.764105	1	6
Chromosome 6, 112289000-112289999bps	LOC101927640	0.764105	1	6
Chromosome 19, 58559000-58559999bps	MZF1-AS1	0.764105	18	28
Chromosome 15, 83509000-83509999bps	SH3GL3	0.764105	26	37
Chromosome 20, 6122000-6122999bps	FERMT1	0.764105	36	48
Chromosome 3, 114693000-114693999bps	ZBTB20	0.764105	19	29
Chromosome 3, 32842000-32842999bps	TRIM71	0.764105	0	4
Chromosome 12, 100327000-100327999bps	SCYL2	0.764105	0	4
Chromosome X, 74284000-74284999bps	FTX	0.764105	0	4
Chromosome 15, 57042000-57042999bps	TCF12	0.764105	0	4
Chromosome 9, 109110000-109110999bps	TMEM245	0.764105	0	4
Chromosome 16, 84616000-84616999bps	COTL1	0.764105	0	4
Chromosome 11, 78929000-78929999bps	TENM4	0.764105	0	4
Chromosome 12, 40850000-40850999bps	CNTN1	0.764105	0	4
Chromosome 16, 4477000-4477999bps	HMOX2	0.764105	0	4
Chromosome 3, 169599000-169599999bps	MECOM	0.764105	0	4
Chromosome 2, 180775000-180775999bps	SCHLAP1	0.764105	0	4
Chromosome 5, 141560000-141560999bps	DIAPH1, LOC100505658	0.764105	0	4
Chromosome 4, 48504000-48504999bps	FRYL	0.764105	0	4
Chromosome 4, 7911000-7911999bps	AFAP1	0.764105	0	4
Chromosome 15, 100999000-100999999bps	LRRK1	0.764105	0	4
Chromosome 12, 14366000-14366999bps	ATF7IP	0.764105	0	4
Chromosome 2, 39381000-39381999bps	MAP4K3	0.764105	0	4
Chromosome 2, 144509000-144509999bps	ZEB2	0.764105	0	4
Chromosome 1, 218999000-218999999bps	MIR548F3	0.764105	0	4
Chromosome 7, 48637000-48637999bps	ABCA13	0.764105	0	4
Chromosome 14, 71674000-71674999bps	SIPA1L1	0.764105	0	4
Chromosome 5, 177270000-177270999bps	NSD1	0.764105	0	4
Chromosome 4, 102503000-102503999bps	NFKB1	0.764105	0	4
Chromosome 6, 110353000-110353999bps	METTL24	0.764105	0	4
Chromosome 12, 62772000-62772999bps	PPM1H	0.764105	0	4
Chromosome 12, 12243000-12243999bps	LRP6	0.764105	0	4
Chromosome 12, 116153000-116153999bps	MED13L	0.764105	0	4
Chromosome 19, 6801000-6801999bps	VAV1	0.764105	0	4
Chromosome 3, 69340000-69340999bps	FRMD4B	0.764105	0	4
Chromosome 20, 58657000-58657999bps	STX16, STX16-NPEPL1	0.764105	0	4
Chromosome 2, 231962000-231962999bps	DIS3L2	0.764105	0	4
Chromosome 10, 86871000-86871999bps	BMPR1A	0.764105	0	4
Chromosome 2, 178278000-178278999bps	OSBPL6	0.764105	0	4
Chromosome 1, 147600000-147600999bps	BCL9	0.764105	0	4
Chromosome 2, 61957000-61957999bps	COMMD1	0.764105	0	4
Chromosome 17, 59105000-59105999bps	TRIM37	0.764105	0	4
Chromosome 3, 173900000-173900999bps	NLGN1	0.764105	0	4
Chromosome 8, 107387000-107387999bps	ANGPT1	0.764105	0	4
Chromosome 12, 96501000-96501999bps	CFAP54	0.764105	0	4
Chromosome 12, 12558000-12558999bps	DUSP16	0.764105	0	4
Chromosome 6, 21943000-21943999bps	CASC15	0.764105	0	4
Chromosome 1, 184001000-184001999bps	COLGALT2	0.764105	0	4
Chromosome 14, 28785000-28785999bps	LINC01551	0.764105	0	4
Chromosome 6, 53529000-53529999bps	GCLC	0.764105	0	4
Chromosome 12, 26731000-26731999bps	ITPR2	0.764105	0	4
Chromosome 12, 51216000-51216999bps	POU6F1	0.764105	0	4
Chromosome 18, 64118000-64118999bps	LOC284294, LINC00305	0.764105	0	4
Chromosome 18, 12271000-12271999bps	CIDEA	0.764105	0	4
Chromosome 8, 22905000-22905999bps	PEBP4	0.764105	0	4
Chromosome 5, 16853000-16853999bps	MYO10	0.764105	0	4
Chromosome 1, 152035000-152035999bps	S100A11	0.764105	0	4
Chromosome 1, 233615000-233615999bps	KCNK1	0.764105	0	4
Chromosome 5, 68217000-68217999bps	PIK3R1	0.764105	0	4
Chromosome 4, 20330000-20330999bps	SLIT2	0.764105	0	4
Chromosome 2, 70703000-70703999bps	ADD2	0.764105	0	4
Chromosome 2, 61946000-61946999bps	COMMD1	0.764105	0	4
Chromosome 6, 127268000-127268999bps	RNF146	0.764105	0	4
Chromosome X, 29664000-29664999bps	IL1RAPL1	0.764105	0	4
Chromosome 1, 91782000-91782999bps	TGFBR3	0.764105	0	4
Chromosome X, 153925000-153925999bps	ARHGAP4	0.764105	0	4
Chromosome 7, 134781000-134781999bps	CALD1	0.764105	0	4
Chromosome 15, 57611000-57611999bps	MYZAP, GCOM1	0.764105	0	4
Chromosome 13, 23381000-23381999bps	SACS	0.764105	0	4
Chromosome 22, 20563000-20563999bps	MED15	0.764105	0	4
Chromosome 18, 56898000-56898999bps	WDR7	0.764105	0	4
Chromosome 17, 45148000-45148999bps	HEXIM1	0.764105	0	4
Chromosome 11, 62754000-62754999bps	ZBTB3	0.764105	0	4
Chromosome 15, 69298000-69298999bps	PAQR5	0.764105	0	4
Chromosome X, 85088000-85088999bps	APOOL	0.764105	0	4
Chromosome 4, 94758000-94758999bps	BMPR1B	0.764105	0	4
Chromosome 10, 38010000-38010999bps	ZNF33A	0.764105	0	4
Chromosome 15, 31392000-31392999bps	KLF13	0.764105	0	4
Chromosome 1, 45521000-45521999bps	PRDX1	0.764105	0	4
Chromosome 2, 219246000-219246999bps	STK16	0.764105	0	4
Chromosome 4, 165209000-165209999bps	KLHL2	0.764105	0	4
Chromosome 1, 111141000-111141999bps	CEPT1	0.764105	0	4
Chromosome 11, 119728000-119728999bps	PVRL1	0.764105	0	4
Chromosome 12, 79651000-79651999bps	PAWR	0.764105	0	4
Chromosome 18, 50375000-50375999bps	SKA1	0.764105	0	4
Chromosome 2, 66441000-66441999bps	MEIS1	0.764105	0	4
Chromosome 6, 31827000-31827999bps	HSPA1B	0.764105	0	4
Chromosome 8, 100950000-100950999bps	YWHAZ	0.764105	0	4
Chromosome 15, 48140000-48140999bps	MYEF2, SLC24A5	0.764105	0	4
Chromosome 4, 185650000-185650999bps	SORBS2	0.764105	0	4
Chromosome 16, 2049000-2049999bps	TSC2	0.764105	0	4
Chromosome 8, 66613000-66613999bps	MYBL1	0.764105	0	4
Chromosome X, 46545000-46545999bps	ZNF674, ZNF674-AS1	0.764105	0	4
Chromosome X, 30889000-30889999bps	TAB3	0.764105	0	4
Chromosome 19, 12696000-12696999bps	FBXW9	0.764105	0	4
Chromosome 7, 120857000-120857999bps	TSPAN12	0.764105	0	4
Chromosome 9, 36401000-36401999bps	RNF38	0.764105	0	4
Chromosome 1, 156339000-156339999bps	TSACC	0.764105	0	4
Chromosome 12, 132196000-132196999bps	GALNT9	0.764105	0	4
Chromosome 17, 44045000-44045999bps	LSM12	0.764105	0	4
Chromosome 3, 181710000-181710999bps	SOX2-OT	0.764105	0	4
Chromosome 19, 50725000-50725999bps	CLEC11A	0.764105	0	4
Chromosome 7, 91267000-91267999bps	FZD1	0.764105	0	4
Chromosome 17, 34961000-34961999bps	CCT6B, ZNF830	0.764105	0	4
Chromosome 17, 43778000-43778999bps	DUSP3	0.764105	0	4
Chromosome 2, 144517000-144517999bps	ZEB2	0.764105	0	4
Chromosome 2, 239196000-239196999bps	HDAC4	0.764105	0	4
Chromosome 4, 25312000-25312999bps	ZCCHC4	0.764105	0	4
Chromosome 6, 3073000-3073999bps	RIPK1	0.764105	0	4
Chromosome 12, 65169000-65169999bps	LEMD3	0.764105	0	4
Chromosome 7, 18538000-18538999bps	HDAC9	0.764105	0	4
Chromosome 3, 169593000-169593999bps	MECOM	0.764105	0	4
Chromosome 8, 43142000-43142999bps	HGSNAT	0.764105	0	4
Chromosome 19, 37172000-37172999bps	ZNF585A	0.764105	0	4
Chromosome 7, 29989000-29989999bps	SCRN1	0.764105	0	4
Chromosome 22, 19447000-19447999bps	C22orf39	0.764105	0	4
Chromosome 12, 46372000-46372999bps	SLC38A2	0.764105	0	4
Chromosome 3, 169149000-169149999bps	MECOM	0.764105	0	4
Chromosome 9, 133374000-133374999bps	SURF4	0.764105	0	4
Chromosome 11, 65900000-65900999bps	FOSL1	0.764105	0	4
Chromosome 8, 47737000-47737999bps	CEBPD	0.764105	0	4
Chromosome 6, 170554000-170554999bps	TBP	0.764105	0	4
Chromosome 16, 3148000-3148999bps	CASP16P	0.764105	0	4
Chromosome 6, 168667000-168667999bps	SMOC2	0.764105	0	4
Chromosome 17, 81668000-81668999bps	CCDC137	0.764105	0	4
Chromosome 16, 3878000-3878999bps	CREBBP	0.764105	0	4
Chromosome 21, 44803000-44803999bps	LINC01424	0.764105	0	4
Chromosome 2, 152718000-152718999bps	ARL6IP6	0.764105	0	4
Chromosome 7, 77937000-77937999bps	PHTF2	0.764105	0	4
Chromosome 12, 64222000-64222999bps	C12orf66	0.764105	0	4
Chromosome 19, 35748000-35748999bps	LIN37	0.764105	0	4
Chromosome 7, 84110000-84110999bps	SEMA3A	0.764105	0	4
Chromosome 6, 129478000-129478999bps	LAMA2	0.764105	0	4
Chromosome 10, 60082000-60082999bps	ANK3	0.764105	0	4
Chromosome 10, 89302000-89302999bps	IFIT2	0.764105	0	4
Chromosome 4, 122968000-122968999bps	SPATA5	0.764105	0	4
Chromosome 19, 4327000-4327999bps	STAP2	0.764105	0	4
Chromosome 12, 8465000-8465999bps	CLEC6A	0.764105	0	4
Chromosome 11, 104000000-104000999bps	PDGFD	0.764105	0	4
Chromosome 13, 111154000-111154999bps	ARHGEF7	0.764105	0	4
Chromosome 2, 233693000-233693999bps	UGT1A6, UGT1A9, UGT1A7, UGT1A8, UGT1A10	0.764105	0	4
Chromosome 16, 29973000-29973999bps	TAOK2, TMEM219	0.764105	0	4
Chromosome 12, 1795000-1795999bps	CACNA2D4	0.764105	0	4
Chromosome 9, 127898000-127898999bps	ST6GALNAC6	0.764105	0	4
Chromosome 18, 8253000-8253999bps	PTPRM	0.764105	0	4
Chromosome 10, 74312000-74312999bps	ADK	0.764105	0	4
Chromosome 1, 54199000-54199999bps	CYB5RL	0.764105	0	4
Chromosome 2, 136775000-136775999bps	THSD7B	0.764105	0	4
Chromosome 6, 112253000-112253999bps	LAMA4, LOC101927640	0.764105	0	4
Chromosome 1, 228736000-228736999bps	RHOU	0.764105	0	4
Chromosome 7, 27182000-27182999bps	HOXA11	0.764105	0	4
Chromosome 17, 41965000-41965999bps	TTC25	0.764105	0	4
Chromosome 19, 46744000-46744999bps	STRN4	0.764105	0	4
Chromosome 2, 26764000-26764999bps	SLC35F6	0.764105	0	4
Chromosome 14, 64186000-64186999bps	SYNE2	0.764105	0	4
Chromosome 12, 16349000-16349999bps	MGST1	0.764105	0	4
Chromosome 12, 39720000-39720999bps	C12orf40	0.764105	0	4
Chromosome 5, 169046000-169046999bps	SLIT3	0.764105	0	4
Chromosome 16, 11870000-11870999bps	GSPT1	0.764105	0	4
Chromosome 11, 117908000-117908999bps	TMPRSS13	0.764105	0	4
Chromosome 19, 49150000-49150999bps	PPFIA3	0.764105	0	4
Chromosome 22, 31291000-31291999bps	PIK3IP1	0.764105	0	4
Chromosome 14, 49853000-49853999bps	NEMF	0.764105	0	4
Chromosome 11, 21560000-21560999bps	NELL1	0.764105	0	4
Chromosome 2, 11745000-11745999bps	LPIN1	0.764105	0	4
Chromosome 9, 128724000-128724999bps	ZDHHC12, LOC100506100	0.764105	0	4
Chromosome 1, 83803000-83803999bps	LOC101927560, LOC101927587	0.764105	0	4
Chromosome 11, 22193000-22193999bps	ANO5	0.764105	0	4
Chromosome 15, 58065000-58065999bps	ALDH1A2	0.764105	0	4
Chromosome 4, 78379000-78379999bps	FRAS1	0.764105	0	4
Chromosome 17, 1491000-1491999bps	MYO1C	0.764105	0	4
Chromosome 2, 68319000-68319999bps	CNRIP1	0.764105	0	4
Chromosome 3, 119241000-119241999bps	B4GALT4-AS1	0.764105	0	4
Chromosome 2, 161160000-161160999bps	TANK	0.764105	0	4
Chromosome 6, 119079000-119079999bps	FAM184A	0.764105	0	4
Chromosome 5, 115625000-115625999bps	TMED7-TICAM2	0.764105	0	4
Chromosome 4, 76305000-76305999bps	FAM47E-STBD1	0.764105	0	4
Chromosome 11, 561000-561999bps	RASSF7	0.764105	0	4
Chromosome 12, 82780000-82780999bps	TMTC2	0.764105	0	4
Chromosome 4, 125000-125999bps	ZNF718	0.764105	0	4
Chromosome 12, 80769000-80769999bps	LINC01490	0.764105	0	4
Chromosome 1, 6393000-6393999bps	ACOT7	0.764105	0	4
Chromosome 6, 11234000-11234999bps	NEDD9	0.764105	0	4
Chromosome 12, 93737000-93737999bps	LOC101928731, CRADD	0.764105	0	4
Chromosome 12, 77050000-77050999bps	E2F7	0.764105	0	4
Chromosome 16, 2683000-2683999bps	KCTD5	0.764105	0	4
Chromosome 1, 237471000-237471999bps	MIR4428, RYR2	0.764105	0	4
Chromosome 17, 28723000-28723999bps	SNORD42A, SNORD4B, RPL23A	0.764105	0	4
Chromosome 11, 14499000-14499999bps	COPB1	0.764105	0	4
Chromosome X, 70452000-70452999bps	DLG3, DLG3-AS1	0.764105	0	4
Chromosome 8, 144901000-144901999bps	ZNF250	0.764105	0	4
Chromosome 15, 43746000-43746999bps	PDIA3, CATSPER2P1	0.764105	0	4
Chromosome 3, 105366000-105366999bps	ALCAM	0.764105	0	4
Chromosome 8, 27609000-27609999bps	CLU	0.764105	0	4
Chromosome 16, 30378000-30378999bps	ZNF48, SEPT1	0.764105	0	4
Chromosome 7, 149460000-149460999bps	ZNF777	0.764105	0	4
Chromosome 5, 96875000-96875999bps	ERAP2	0.764105	0	4
Chromosome 6, 73653000-73653999bps	SLC17A5	0.764105	0	4
Chromosome 10, 79347000-79347999bps	PPIF	0.764105	0	4
Chromosome 16, 67029000-67029999bps	CBFB	0.764105	0	4
Chromosome 10, 96076000-96076999bps	ENTPD1-AS1	0.764105	0	4
Chromosome 1, 217631000-217631999bps	GPATCH2, SPATA17	0.764105	0	4
Chromosome 9, 95809000-95809999bps	LINC00476	0.764105	0	4
Chromosome 9, 97633000-97633999bps	NCBP1, TSTD2	0.764105	0	4
Chromosome 1, 46340000-46340999bps	NSUN4	0.764105	0	4
Chromosome 20, 58656000-58656999bps	STX16, STX16-NPEPL1	0.764105	0	4
Chromosome 19, 48502000-48502999bps	LMTK3	0.764105	0	4
Chromosome 9, 21992000-21992999bps	CDKN2A	0.764105	0	4
Chromosome 12, 103931000-103931999bps	HSP90B1	0.764105	0	4
Chromosome 2, 38592000-38592999bps	HNRNPLL	0.764105	0	4
Chromosome 11, 76380000-76380999bps	PRKRIR	0.764105	0	4
Chromosome 3, 53046000-53046999bps	SFMBT1	0.764105	0	4
Chromosome 2, 233867000-233867999bps	MSL3P1	0.764105	0	4
Chromosome 15, 55628000-55628999bps	PRTG	0.764105	0	4
Chromosome 6, 4136000-4136999bps	LOC100507506	0.764105	0	4
Chromosome 7, 100873000-100873999bps	TRIP6	0.764105	0	4
Chromosome 2, 53970000-53970999bps	PSME4	0.764105	0	4
Chromosome 5, 37247000-37247999bps	C5orf42	0.764105	0	4
Chromosome 5, 15934000-15934999bps	FBXL7	0.764105	0	4
Chromosome 6, 110814000-110814999bps	AMD1, CDK19	0.764105	0	4
Chromosome 2, 171046000-171046999bps	TLK1	0.764105	0	4
Chromosome 11, 61967000-61967999bps	FTH1	0.764105	0	4
Chromosome 9, 92293000-92293999bps	IARS	0.764105	9	17
Chromosome 13, 36193000-36193999bps	CCDC169-SOHLH2	0.764105	9	17
Chromosome 2, 27461000-27461999bps	IFT172	0.764105	9	17
Chromosome 4, 150684000-150684999bps	LRBA	0.764105	3	9
Chromosome 12, 579000-579999bps	NINJ2	0.764105	3	9
Chromosome 13, 51269000-51269999bps	FAM124A	0.764105	3	9
Chromosome 6, 129439000-129439999bps	LAMA2	0.764105	3	9
Chromosome 15, 83511000-83511999bps	SH3GL3	0.764105	3	9
Chromosome 18, 24396000-24396999bps	OSBPL1A	0.764105	3	9
Chromosome 2, 178917000-178917999bps	CCDC141	0.764105	3	9
Chromosome 9, 70866000-70866999bps	TRPM3	0.764105	3	9
Chromosome 14, 89305000-89305999bps	FOXN3	0.764105	3	9
Chromosome 2, 61854000-61854999bps	FAM161A	0.764105	3	9
Chromosome 3, 18034000-18034999bps	LOC339862	0.764105	3	9
Chromosome 14, 75295000-75295999bps	LINC01220	0.764105	3	9
Chromosome 19, 18612000-18612999bps	TMEM59L	0.764105	3	9
Chromosome 17, 59724000-59724999bps	VMP1	0.764105	3	9
Chromosome 3, 48609000-48609999bps	UQCRC1	0.764105	3	9
Chromosome 8, 65175000-65175999bps	LINC00251	0.764105	3	9
Chromosome 16, 2047000-2047999bps	NTHL1, TSC2	0.764105	3	9
Chromosome 2, 215404000-215404999bps	FN1	0.764105	3	9
Chromosome 1, 26472000-26472999bps	HMGN2	0.764105	3	9
Chromosome 12, 121400000-121400999bps	RNF34	0.764105	3	9
Chromosome 17, 64212000-64212999bps	TEX2	0.764105	3	9
Chromosome 9, 26955000-26955999bps	IFT74-AS1	0.764105	3	9
Chromosome 10, 67884000-67884999bps	SIRT1	0.764105	3	9
Chromosome 21, 42879000-42879999bps	WDR4	0.764105	3	9
Chromosome 1, 212545000-212545999bps	LOC101929565	0.764105	3	9
Chromosome 1, 201983000-201983999bps	RNPEP	0.764105	3	9
Chromosome 2, 74549000-74549999bps	LOXL3, DOK1	0.764105	20	30
Chromosome 19, 38497000-38497999bps	RYR1	0.764105	14	23
Chromosome 17, 28645000-28645999bps	KIAA0100	0.764105	14	23
Chromosome 3, 169597000-169597999bps	MECOM	0.764105	21	31
Chromosome 10, 68331000-68331999bps	PBLD	0.764105	21	31
Chromosome 11, 78550000-78550999bps	NARS2, LOC101928896	0.764105	6	13
Chromosome 1, 204516000-204516999bps	MDM4	0.764105	6	13
Chromosome 21, 41879000-41879999bps	PRDM15	0.764105	6	13
Chromosome 14, 50396000-50396999bps	CDKL1	0.764105	6	13
Chromosome 14, 32076000-32076999bps	ARHGAP5-AS1	0.764105	6	13
Chromosome 1, 155002000-155002999bps	ZBTB7B	0.764105	6	13
Chromosome 9, 136117000-136117999bps	C9orf69	0.764105	10	18
Chromosome 17, 63172000-63172999bps	TANC2	0.764105	10	18
Chromosome 12, 123634000-123634999bps	GTF2H3	0.764105	10	18
Chromosome 11, 66638000-66638999bps	RBM4, RBM14-RBM4	0.764105	10	18
Chromosome 17, 10698000-10698999bps	ADPRM	0.764105	10	18
Chromosome 17, 64146000-64146999bps	SNORA50C, SNORD104, SNHG25	0.764105	23	33
Chromosome 16, 30787000-30787999bps	ZNF629	0.764105	16	25
Chromosome 8, 22693000-22693999bps	EGR3	0.764105	16	25
Chromosome 2, 171433000-171433999bps	METTL8	0.764105	16	25
Chromosome 17, 41813000-41813999bps	FKBP10	0.764105	16	25
Chromosome 13, 94707000-94707999bps	LOC101927248	0.764105	11	19
Chromosome 11, 20835000-20835999bps	NELL1	0.764105	11	19
Chromosome 11, 46976000-46976999bps	C11orf49	0.764105	11	19
Chromosome 19, 48620000-48620999bps	SPHK2	0.764105	11	19
Chromosome 15, 75347000-75347999bps	NEIL1	0.764105	17	26
Chromosome 21, 33542000-33542999bps	GART	0.764105	25	35
Chromosome X, 49186000-49186999bps	PRICKLE3	0.764105	7	14
Chromosome 2, 28751000-28751999bps	PPP1CB	0.764105	7	14
Chromosome 10, 14879000-14879999bps	SUV39H2	0.764105	7	14
Chromosome 11, 62645000-62645999bps	GANAB	0.764105	7	14
Chromosome 12, 3753000-3753999bps	CRACR2A	0.764105	7	14
Chromosome 2, 178414000-178414999bps	LOC101927027	0.764105	7	14
Chromosome 17, 36937000-36937999bps	LHX1	0.764105	7	14
Chromosome 7, 139133000-139133999bps	TTC26	0.764105	7	14
Chromosome 5, 57174000-57174999bps	GPBP1	0.764105	7	14
Chromosome 9, 21993000-21993999bps	CDKN2A	0.764105	7	14
Chromosome 22, 46335000-46335999bps	TRMU	0.764105	7	14
Chromosome 12, 50401000-50401999bps	LARP4	0.764105	7	14
Chromosome 17, 75288000-75288999bps	SLC25A19	0.764105	7	14
Chromosome 6, 36443000-36443999bps	KCTD20	0.764105	7	14
Chromosome 1, 43980000-43980999bps	B4GALT2	0.764105	7	14
Chromosome 5, 134370000-134370999bps	CDKL3	0.764105	7	14
Chromosome 2, 151261000-151261999bps	RBM43	0.764105	4	10
Chromosome 11, 10392000-10392999bps	CAND1.11	0.764105	4	10
Chromosome 18, 54357000-54357999bps	C18orf54	0.764105	4	10
Chromosome 10, 87757000-87757999bps	ATAD1	0.764105	4	10
Chromosome 17, 28719000-28719999bps	RPL23A	0.764105	4	10
Chromosome 3, 122415000-122415999bps	WDR5B	0.764105	4	10
Chromosome 22, 30034000-30034999bps	HORMAD2-AS1	0.764105	4	10
Chromosome X, 32075000-32075999bps	DMD	0.764105	4	10
Chromosome 5, 134875000-134875999bps	TXNDC15	0.764105	4	10
Chromosome 8, 97776000-97776999bps	LAPTM4B	0.764105	4	10
Chromosome 15, 72375000-72375999bps	HEXA	0.764105	4	10
Chromosome 11, 90835000-90835999bps	DISC1FP1	0.764105	4	10
Chromosome 9, 26956000-26956999bps	IFT74, IFT74-AS1	0.764105	4	10
Chromosome 17, 78187000-78187999bps	TK1, AFMID	0.764105	4	10
Chromosome 1, 26306000-26306999bps	UBXN11	0.764105	4	10
Chromosome 12, 401000-401999bps	CCDC77	0.764105	4	10
Chromosome 15, 75368000-75368999bps	MAN2C1	0.764105	4	10
Chromosome 5, 72167000-72167999bps	MAP1B	0.764105	4	10
Chromosome 14, 24368000-24368999bps	NFATC4	0.764105	4	10
Chromosome 11, 33670000-33670999bps	KIAA1549L	0.764105	4	10
Chromosome 5, 138338000-138338999bps	FAM53C, CDC25C	0.764105	4	10
Chromosome 5, 65562000-65562999bps	CENPK	0.764105	4	10
Chromosome 12, 93572000-93572999bps	SOCS2	0.764105	4	10
Chromosome 22, 41447000-41447999bps	TOB2	0.764105	18	27
Chromosome 4, 56909000-56909999bps	REST	0.764105	18	27
Chromosome 7, 39086000-39086999bps	POU6F2	0.764105	12	20
Chromosome 4, 16897000-16897999bps	LDB2	0.764105	2	7
Chromosome 4, 152349000-152349999bps	FBXW7	0.764105	2	7
Chromosome 3, 114574000-114574999bps	ZBTB20	0.764105	2	7
Chromosome 18, 8615000-8615999bps	RAB12	0.764105	2	7
Chromosome 9, 112546000-112546999bps	KIAA1958	0.764105	2	7
Chromosome 22, 23913000-23913999bps	GSTTP2	0.764105	2	7
Chromosome 9, 125749000-125749999bps	PBX3	0.764105	2	7
Chromosome 21, 45973000-45973999bps	LOC101928796	0.764105	2	7
Chromosome 6, 30689000-30689999bps	NRM	0.764105	2	7
Chromosome 8, 59107000-59107999bps	TOX	0.764105	2	7
Chromosome 18, 58112000-58112999bps	NEDD4L	0.764105	2	7
Chromosome 2, 96761000-96761999bps	CNNM4	0.764105	2	7
Chromosome 3, 50299000-50299999bps	HYAL3, NAT6, HYAL1	0.764105	2	7
Chromosome 5, 176537000-176537999bps	RNF44	0.764105	2	7
Chromosome 16, 47464000-47464999bps	PHKB	0.764105	2	7
Chromosome 7, 117767000-117767999bps	CTTNBP2	0.764105	2	7
Chromosome 16, 73036000-73036999bps	ZFHX3	0.764105	2	7
Chromosome 7, 33035000-33035999bps	NT5C3A	0.764105	2	7
Chromosome 3, 129440000-129440999bps	IFT122, MBD4	0.764105	2	7
Chromosome 1, 154984000-154984999bps	FLAD1	0.764105	2	7
Chromosome 2, 121736000-121736999bps	NIFK	0.764105	2	7
Chromosome 12, 50925000-50925999bps	METTL7A	0.764105	2	7
Chromosome 2, 24084000-24084999bps	TP53I3, FAM228B	0.764105	2	7
Chromosome 11, 62545000-62545999bps	AHNAK	0.764105	2	7
Chromosome X, 49041000-49041999bps	TFE3	0.764105	2	7
Chromosome 17, 17825000-17825999bps	SREBF1	0.764105	2	7
Chromosome 18, 49096000-49096999bps	DYM	0.764105	2	7
Chromosome 17, 45059000-45059999bps	DCAKD	0.764105	2	7
Chromosome 17, 48100000-48100999bps	CBX1	0.764105	2	7
Chromosome X, 53224000-53224999bps	KDM5C	0.764105	2	7
Chromosome 4, 82891000-82891999bps	SEC31A	0.764105	2	7
Chromosome 17, 47841000-47841999bps	SCRN2	0.764105	2	7
Chromosome 16, 30369000-30369999bps	TBC1D10B	0.764105	2	7
Chromosome 5, 217000-217999bps	CCDC127	0.764105	2	7
Chromosome 19, 15124000-15124999bps	ILVBL	0.764105	2	7
Chromosome 13, 25586000-25586999bps	ATP8A2	0.764105	2	7
Chromosome 1, 113757000-113757999bps	PHTF1	0.764105	2	7
Chromosome 10, 87095000-87095999bps	FAM35A, GLUD1	0.764105	2	7
Chromosome 2, 184599000-184599999bps	ZNF804A	0.764105	2	7
Chromosome 7, 83466000-83466999bps	SEMA3E	0.764105	2	7
Chromosome 19, 46714000-46714999bps	PRKD2	0.764105	2	7
Chromosome 17, 43483000-43483999bps	DHX8	0.764105	2	7
Chromosome 5, 178232000-178232999bps	PHYKPL	0.764105	2	7
Chromosome 3, 14178000-14178999bps	XPC, LSM3	0.764105	2	7
Chromosome 10, 24722000-24722999bps	ARHGAP21	0.764105	2	7
Chromosome X, 24648000-24648999bps	PCYT1B	0.764105	2	7
Chromosome 6, 36985000-36985999bps	MTCH1	0.764105	2	7
Chromosome 7, 32494000-32494999bps	LSM5	0.764105	2	7
Chromosome 15, 88468000-88468999bps	MRPS11	0.764105	2	7
Chromosome 22, 41799000-41799999bps	MEI1	0.764105	2	7
Chromosome 5, 79237000-79237999bps	JMY	0.764105	2	7
Chromosome 7, 100150000-100150999bps	LAMTOR4	0.764105	2	7
Chromosome 22, 30606000-30606999bps	PES1	0.764105	2	7
Chromosome 3, 114385000-114385999bps	ZBTB20, ZBTB20-AS1	0.764105	2	7
Chromosome 2, 32277000-32277999bps	YIPF4	0.764105	2	7
Chromosome 17, 49677000-49677999bps	SPOP	0.764105	2	7
Chromosome 19, 1650000-1650999bps	TCF3	0.764105	2	7
Chromosome 1, 1013000-1013999bps	ISG15	0.764105	2	7
Chromosome 1, 225377000-225377999bps	DNAH14	0.764105	2	7
Chromosome 16, 30010000-30010999bps	DOC2A	0.764105	2	7
Chromosome 10, 93894000-93894999bps	SLC35G1	0.764105	2	7
Chromosome 12, 105235000-105235999bps	APPL2	0.764105	2	7
Chromosome 16, 81239000-81239999bps	BCO1	0.764105	2	7
Chromosome 9, 35489000-35489999bps	RUSC2	0.764105	2	7
Chromosome 17, 47831000-47831999bps	LRRC46, MRPL10	0.764105	2	7
Chromosome 19, 40719000-40719999bps	ITPKC	0.764105	2	7
Chromosome 5, 177136000-177136999bps	NSD1	0.764105	2	7
Chromosome 6, 53837000-53837999bps	LRRC1	0.764105	8	15
Chromosome 19, 11375000-11375999bps	SWSAP1	0.764105	8	15
Chromosome 19, 13150000-13150999bps	STX10, IER2	0.764105	8	15
Chromosome 17, 82744000-82744999bps	FN3K	0.764105	8	15
Chromosome X, 154019000-154019999bps	IRAK1, MIR718	0.764105	8	15
Chromosome 14, 64503000-64503999bps	ZBTB25	0.764105	8	15
Chromosome X, 133635000-133635999bps	GPC3	0.764105	8	15
Chromosome 22, 31345000-31345999bps	PATZ1	0.764105	8	15
Chromosome 17, 29176000-29176999bps	MYO18A	0.764105	8	15
Chromosome 4, 1720000-1720999bps	TMEM129	0.764105	8	15
Chromosome 2, 53768000-53768999bps	CHAC2, ASB3, GPR75-ASB3	0.764105	8	15
Chromosome 20, 17970000-17970999bps	MGME1	0.764105	13	21
Chromosome 4, 184650000-184650999bps	PRIMPOL	0.764105	13	21
Chromosome 19, 51366000-51366999bps	ETFB	0.764105	13	21
Chromosome 1, 147598000-147598999bps	BCL9	0.764105	20	29
Chromosome 19, 12723000-12723999bps	TNPO2	0.764105	82	94
Chromosome 15, 71365000-71365999bps	THSD4	0.764105	21	30
Chromosome 4, 39637000-39637999bps	SMIM14	0.764105	14	22
Chromosome 12, 51453000-51453999bps	SLC4A8	0.764105	14	22
Chromosome 16, 15643000-15643999bps	KIAA0430, NDE1, MIR484	0.764105	14	22
Chromosome 15, 75903000-75903999bps	FBXO22	0.764105	14	22
Chromosome 17, 39200000-39200999bps	RPL19	0.764105	14	22
Chromosome 2, 179557000-179557999bps	ZNF385B	0.764105	5	11
Chromosome 19, 2329000-2329999bps	SPPL2B	0.764105	5	11
Chromosome 12, 53222000-53222999bps	RARG	0.764105	5	11
Chromosome 9, 131530000-131530999bps	UCK1	0.764105	5	11
Chromosome 4, 118279000-118279999bps	SNHG8, SNORA24	0.764105	5	11
Chromosome 3, 152299000-152299999bps	MBNL1	0.764105	5	11
Chromosome 20, 15562000-15562999bps	MACROD2	0.764105	5	11
Chromosome 3, 169836000-169836999bps	LRRIQ4	0.764105	5	11
Chromosome 10, 61994000-61994999bps	ARID5B	0.764105	5	11
Chromosome 10, 102134000-102134999bps	PPRC1	0.764105	5	11
Chromosome 15, 72058000-72058999bps	MYO9A	0.764105	5	11
Chromosome 5, 140107000-140107999bps	LINC01024	0.764105	5	11
Chromosome 3, 169966000-169966999bps	SEC62, LOC100128164	0.764105	5	11
Chromosome 2, 30604000-30604999bps	LCLAT1	0.764105	5	11
Chromosome 17, 81165000-81165999bps	AATK, AATK-AS1	0.764105	5	11
Chromosome 17, 30292000-30292999bps	BLMH	0.764105	5	11
Chromosome 12, 16606000-16606999bps	LMO3	0.764105	5	11
Chromosome 22, 20206000-20206999bps	LINC00896	0.764105	5	11
Chromosome 1, 155933000-155933999bps	KIAA0907	0.764105	5	11
Chromosome 19, 17281000-17281999bps	ANKLE1	0.764105	5	11
Chromosome 3, 12663000-12663999bps	RAF1	0.764105	5	11
Chromosome 6, 85642000-85642999bps	SYNCRIP	0.764105	5	11
Chromosome 1, 53327000-53327999bps	LRP8	0.764105	5	11
Chromosome X, 24549000-24549999bps	PDK3	0.764105	5	11
Chromosome 9, 36864000-36864999bps	MIR4540, PAX5	0.764105	5	11
Chromosome X, 81201000-81201999bps	SH3BGRL, HMGN5	0.764105	5	11
Chromosome 12, 389000-389999bps	CCDC77, KDM5A	0.764105	5	11
Chromosome 22, 41800000-41800999bps	CCDC134	0.764105	5	11
Chromosome 2, 159615000-159615999bps	LOC643072, BAZ2B	0.764105	5	11
Chromosome 3, 47260000-47260999bps	KIF9	0.764105	9	16
Chromosome 22, 44023000-44023999bps	PARVB	0.764105	9	16
Chromosome 17, 733000-733999bps	FAM57A	0.764105	9	16
Chromosome 20, 45833000-45833999bps	SNX21	0.764105	9	16
Chromosome 16, 31458000-31458999bps	ARMC5	0.764105	9	16
Chromosome 3, 48919000-48919999bps	ARIH2OS	0.764105	15	23
Chromosome 5, 43120000-43120999bps	ZNF131	0.764105	15	23
Chromosome 3, 109337000-109337999bps	DPPA4	0.764105	15	23
Chromosome 5, 134874000-134874999bps	TXNDC15	0.764105	16	24
Chromosome 15, 66356000-66356999bps	TIPIN	0.764105	16	24
Chromosome 5, 33554000-33554999bps	ADAMTS12	0.764105	10	17
Chromosome 15, 86301000-86301999bps	AGBL1, AGBL1-AS1	0.764105	10	17
Chromosome 10, 97333000-97333999bps	FRAT2	0.764105	10	17
Chromosome 18, 55585000-55585999bps	TCF4	0.764105	10	17
Chromosome 22, 28223000-28223999bps	TTC28	0.764105	17	25
Chromosome 11, 73787000-73787999bps	MRPL48	0.764105	17	25
Chromosome 11, 30479000-30479999bps	MPPED2	0.764105	17	25
Chromosome 5, 27473000-27473999bps	LINC01021	0.764105	6	12
Chromosome 1, 15886000-15886999bps	SPEN, MIR5096	0.764105	6	12
Chromosome 19, 10654000-10654999bps	ILF3	0.764105	6	12
Chromosome 11, 21556000-21556999bps	NELL1	0.764105	6	12
Chromosome 21, 33684000-33684999bps	ITSN1	0.764105	6	12
Chromosome X, 48574000-48574999bps	RBM3	0.764105	6	12
Chromosome 12, 112938000-112938999bps	OAS3	0.764105	6	12
Chromosome 15, 60543000-60543999bps	RORA, RORA-AS1	0.764105	6	12
Chromosome 19, 13151000-13151999bps	IER2	0.764105	6	12
Chromosome 15, 49897000-49897999bps	ATP8B4	0.764105	6	12
Chromosome 1, 149928000-149928999bps	SF3B4, MTMR11	0.764105	6	12
Chromosome 11, 65861000-65861999bps	MUS81	0.764105	6	12
Chromosome 8, 28958000-28958999bps	HMBOX1	0.764105	6	12
Chromosome 19, 7903000-7903999bps	MAP2K7	0.764105	6	12
Chromosome 19, 47349000-47349999bps	DHX34	0.764105	6	12
Chromosome 3, 14123000-14123999bps	CHCHD4	0.764105	6	12
Chromosome 7, 26200000-26200999bps	HNRNPA2B1	0.764105	6	12
Chromosome 19, 56121000-56121999bps	ZNF787	0.764105	6	12
Chromosome 10, 21524000-21524999bps	SKIDA1	0.764105	28	37
Chromosome 17, 28710000-28710999bps	PROCA1	0.764105	18	26
Chromosome 17, 44689000-44689999bps	CCDC43	0.764105	11	18
Chromosome 3, 149969000-149969999bps	PFN2	0.764105	11	18
Chromosome 6, 20402000-20402999bps	E2F3	0.764105	11	18
Chromosome 15, 31152000-31152999bps	TRPM1	0.764105	3	8
Chromosome 2, 119899000-119899999bps	PTPN4	0.764105	3	8
Chromosome 8, 22874000-22874999bps	PEBP4	0.764105	3	8
Chromosome 14, 54489000-54489999bps	GMFB	0.764105	3	8
Chromosome 17, 75895000-75895999bps	TRIM65	0.764105	3	8
Chromosome 5, 16735000-16735999bps	MYO10	0.764105	3	8
Chromosome 1, 116940000-116940999bps	PTGFRN	0.764105	3	8
Chromosome 17, 78484000-78484999bps	DNAH17-AS1	0.764105	3	8
Chromosome 14, 59483000-59483999bps	L3HYPDH	0.764105	3	8
Chromosome 12, 81728000-81728999bps	PPFIA2	0.764105	3	8
Chromosome 12, 2692000-2692999bps	CACNA1C	0.764105	3	8
Chromosome 16, 30354000-30354999bps	CD2BP2	0.764105	3	8
Chromosome 6, 25331000-25331999bps	LRRC16A	0.764105	3	8
Chromosome 3, 14651000-14651999bps	CCDC174	0.764105	3	8
Chromosome 5, 176646000-176646999bps	EIF4E1B	0.764105	3	8
Chromosome 20, 64080000-64080999bps	OPRL1	0.764105	3	8
Chromosome 16, 2750000-2750999bps	SRRM2-AS1	0.764105	3	8
Chromosome 22, 39501000-39501999bps	MIEF1	0.764105	3	8
Chromosome 1, 156674000-156674999bps	NES	0.764105	3	8
Chromosome 4, 22514000-22514999bps	ADGRA3	0.764105	3	8
Chromosome 3, 169576000-169576999bps	MECOM	0.764105	3	8
Chromosome 2, 61470000-61470999bps	USP34	0.764105	3	8
Chromosome 12, 77835000-77835999bps	NAV3	0.764105	3	8
Chromosome 22, 30036000-30036999bps	HORMAD2-AS1	0.764105	3	8
Chromosome 8, 64728000-64728999bps	CYP7B1	0.764105	3	8
Chromosome 1, 205314000-205314999bps	NUAK2	0.764105	3	8
Chromosome 1, 54378000-54378999bps	SSBP3	0.764105	3	8
Chromosome 10, 75236000-75236999bps	COMTD1	0.764105	3	8
Chromosome 10, 124791000-124791999bps	METTL10	0.764105	3	8
Chromosome 12, 49367000-49367999bps	SPATS2	0.764105	3	8
Chromosome 12, 23631000-23631999bps	SOX5	0.764105	3	8
Chromosome 20, 23357000-23357999bps	LINC01431	0.764105	3	8
Chromosome X, 24694000-24694999bps	POLA1	0.764105	3	8
Chromosome 6, 162609000-162609999bps	PARK2	0.764105	3	8
Chromosome 4, 87391000-87391999bps	HSD17B11	0.764105	3	8
Chromosome 2, 199460000-199460999bps	SATB2	0.764105	3	8
Chromosome 4, 102868000-102868999bps	CISD2, UBE2D3	0.764105	3	8
Chromosome 2, 109613000-109613999bps	SEPT10	0.764105	3	8
Chromosome 15, 64388000-64388999bps	TRIP4	0.764105	3	8
Chromosome 12, 53006000-53006999bps	EIF4B	0.764105	3	8
Chromosome 9, 68779000-68779999bps	PIP5K1B	0.764105	3	8
Chromosome 9, 128204000-128204999bps	CIZ1, DNM1	0.764105	3	8
Chromosome 15, 68278000-68278999bps	FEM1B	0.764105	3	8
Chromosome 4, 157122000-157122999bps	GLRB	0.764105	3	8
Chromosome 17, 59210000-59210999bps	SMG8	0.764105	3	8
Chromosome 7, 111561000-111561999bps	IMMP2L	0.764105	3	8
Chromosome 1, 184037000-184037999bps	COLGALT2	0.764105	3	8
Chromosome 1, 6555000-6555999bps	TAS1R1	0.764105	3	8
Chromosome 11, 17014000-17014999bps	PLEKHA7	0.764105	3	8
Chromosome 7, 27739000-27739999bps	TAX1BP1	0.764105	3	8
Chromosome 16, 3264000-3264999bps	LINC00921	0.764105	3	8
Chromosome 11, 85663000-85663999bps	CREBZF	0.764105	3	8
Chromosome 17, 29390000-29390999bps	TAOK1, MIR4523	0.764105	3	8
Chromosome 10, 129962000-129962999bps	EBF3	0.764105	3	8
Chromosome 2, 199456000-199456999bps	SATB2	0.764105	3	8
Chromosome 19, 45615000-45615999bps	EML2	0.764105	3	8
Chromosome 12, 122525000-122525999bps	RSRC2	0.764105	3	8
Chromosome 10, 49505000-49505999bps	ERCC6	0.764105	3	8
Chromosome X, 75296000-75296999bps	UPRT	0.764105	3	8
Chromosome 16, 66640000-66640999bps	CMTM4	0.764105	1	5
Chromosome 12, 50362000-50362999bps	FAM186A	0.764105	1	5
Chromosome 6, 7140000-7140999bps	RREB1	0.764105	1	5
Chromosome 16, 48245000-48245999bps	LONP2	0.764105	1	5
Chromosome 7, 107934000-107934999bps	LAMB1	0.764105	1	5
Chromosome 3, 1293000-1293999bps	CNTN6	0.764105	1	5
Chromosome 9, 27479000-27479999bps	MOB3B	0.764105	1	5
Chromosome 7, 114660000-114660999bps	FOXP2	0.764105	1	5
Chromosome 6, 144659000-144659999bps	UTRN	0.764105	1	5
Chromosome 13, 35910000-35910999bps	DCLK1	0.764105	1	5
Chromosome 3, 181694000-181694999bps	SOX2-OT	0.764105	1	5
Chromosome 6, 11318000-11318999bps	NEDD9	0.764105	1	5
Chromosome 9, 70612000-70612999bps	TRPM3	0.764105	1	5
Chromosome 6, 34695000-34695999bps	C6orf106	0.764105	1	5
Chromosome 21, 46646000-46646999bps	PRMT2	0.764105	1	5
Chromosome 16, 83989000-83989999bps	NECAB2	0.764105	1	5
Chromosome 7, 157140000-157140999bps	UBE3C	0.764105	1	5
Chromosome X, 111170000-111170999bps	PAK3	0.764105	1	5
Chromosome 2, 66509000-66509999bps	MEIS1	0.764105	1	5
Chromosome 17, 19976000-19976999bps	AKAP10	0.764105	1	5
Chromosome 8, 98293000-98293999bps	NIPAL2	0.764105	1	5
Chromosome 2, 39323000-39323999bps	MAP4K3	0.764105	1	5
Chromosome 18, 35684000-35684999bps	GALNT1	0.764105	1	5
Chromosome 20, 19993000-19993999bps	RIN2	0.764105	1	5
Chromosome 22, 31868000-31868999bps	DEPDC5	0.764105	1	5
Chromosome 1, 54046000-54046999bps	TMEM59	0.764105	1	5
Chromosome 22, 29123000-29123999bps	KREMEN1	0.764105	1	5
Chromosome 19, 41266000-41266999bps	HNRNPUL1	0.764105	1	5
Chromosome 12, 80847000-80847999bps	LIN7A	0.764105	1	5
Chromosome X, 85377000-85377999bps	POF1B	0.764105	1	5
Chromosome 2, 48315000-48315999bps	FOXN2	0.764105	1	5
Chromosome 3, 62070000-62070999bps	PTPRG	0.764105	1	5
Chromosome 8, 73606000-73606999bps	STAU2	0.764105	1	5
Chromosome 17, 32929000-32929999bps	TMEM98	0.764105	1	5
Chromosome 1, 43835000-43835999bps	ST3GAL3	0.764105	1	5
Chromosome 21, 26169000-26169999bps	APP	0.764105	1	5
Chromosome 6, 31735000-31735999bps	CLIC1	0.764105	1	5
Chromosome 3, 168548000-168548999bps	EGFEM1P	0.764105	1	5
Chromosome 6, 20566000-20566999bps	CDKAL1	0.764105	1	5
Chromosome 3, 48242000-48242999bps	ZNF589	0.764105	1	5
Chromosome 6, 154434000-154434999bps	CNKSR3	0.764105	1	5
Chromosome 21, 34884000-34884999bps	RUNX1	0.764105	1	5
Chromosome 1, 10487000-10487999bps	PEX14	0.764105	1	5
Chromosome 11, 20065000-20065999bps	NAV2	0.764105	1	5
Chromosome 3, 114587000-114587999bps	ZBTB20	0.764105	1	5
Chromosome 5, 16842000-16842999bps	MYO10	0.764105	1	5
Chromosome 19, 52191000-52191999bps	PPP2R1A	0.764105	1	5
Chromosome 8, 3146000-3146999bps	CSMD1	0.764105	1	5
Chromosome 11, 96136000-96136999bps	MAML2	0.764105	1	5
Chromosome 15, 60803000-60803999bps	RORA	0.764105	1	5
Chromosome 19, 30001000-30001999bps	URI1	0.764105	1	5
Chromosome 14, 89303000-89303999bps	FOXN3	0.764105	1	5
Chromosome 7, 39354000-39354999bps	POU6F2	0.764105	1	5
Chromosome 19, 36527000-36527999bps	ZNF260	0.764105	1	5
Chromosome 2, 71332000-71332999bps	ZNF638	0.764105	1	5
Chromosome 11, 450000-450999bps	PTDSS2	0.764105	1	5
Chromosome 15, 66502000-66502999bps	SNORD18B, SNORD16, RPL4	0.764105	1	5
Chromosome 4, 99205000-99205999bps	ADH6, LOC100507053	0.764105	1	5
Chromosome X, 150693000-150693999bps	MTMR1	0.764105	1	5
Chromosome 3, 23208000-23208999bps	UBE2E2	0.764105	1	5
Chromosome X, 54496000-54496999bps	FGD1	0.764105	1	5
Chromosome 17, 75260000-75260999bps	GGA3	0.764105	1	5
Chromosome 20, 8010000-8010999bps	TMX4	0.764105	1	5
Chromosome 11, 207000-207999bps	BET1L, RIC8A	0.764105	1	5
Chromosome 13, 102844000-102844999bps	BIVM-ERCC5	0.764105	1	5
Chromosome 4, 99087000-99087999bps	ADH5	0.764105	1	5
Chromosome 3, 15099000-15099999bps	RBSN	0.764105	1	5
Chromosome 16, 1351000-1351999bps	GNPTG, TSR3	0.764105	1	5
Chromosome 4, 175996000-175996999bps	GPM6A	0.764105	1	5
Chromosome X, 136318000-136318999bps	ADGRG4	0.764105	1	5
Chromosome X, 23668000-23668999bps	PRDX4	0.764105	1	5
Chromosome 19, 19489000-19489999bps	GATAD2A	0.764105	1	5
Chromosome 7, 93984000-93984999bps	BET1	0.764105	1	5
Chromosome 1, 215152000-215152999bps	KCNK2	0.764105	1	5
Chromosome 18, 76488000-76488999bps	ZNF516	0.764105	1	5
Chromosome 7, 39199000-39199999bps	POU6F2	0.764105	1	5
Chromosome 21, 36136000-36136999bps	CBR3, CBR3-AS1	0.764105	1	5
Chromosome 19, 31316000-31316999bps	TSHZ3	0.764105	1	5
Chromosome 4, 79087000-79087999bps	LINC01088	0.764105	1	5
Chromosome 4, 150694000-150694999bps	LRBA	0.764105	1	5
Chromosome 6, 155175000-155175999bps	TIAM2	0.764105	1	5
Chromosome 12, 9602000-9602999bps	KLRB1	0.764105	1	5
Chromosome 10, 60096000-60096999bps	ANK3	0.764105	1	5
Chromosome X, 65668000-65668999bps	MSN	0.764105	1	5
Chromosome 15, 70084000-70084999bps	TLE3	0.764105	1	5
Chromosome 8, 115668000-115668999bps	TRPS1	0.764105	1	5
Chromosome 12, 96399000-96399999bps	CDK17	0.764105	1	5
Chromosome 11, 5684000-5684999bps	TRIM5	0.764105	1	5
Chromosome 10, 17228000-17228999bps	VIM, VIM-AS1	0.764105	1	5
Chromosome 19, 57888000-57888999bps	ZNF814	0.764105	1	5
Chromosome X, 119640000-119640999bps	SEPT6	0.764105	1	5
Chromosome 12, 56118000-56118999bps	ZC3H10	0.764105	1	5
Chromosome 2, 36598000-36598999bps	FEZ2	0.764105	1	5
Chromosome 2, 119760000-119760999bps	PTPN4	0.764105	1	5
Chromosome 12, 9646000-9646999bps	LOC374443	0.764105	1	5
Chromosome 4, 105677000-105677999bps	ARHGEF38	0.764105	1	5
Chromosome 11, 47185000-47185999bps	PACSIN3	0.764105	1	5
Chromosome 7, 143288000-143288999bps	CASP2, TMEM139	0.764105	1	5
Chromosome X, 108437000-108437999bps	COL4A6	0.764105	1	5
Chromosome 3, 129249000-129249999bps	COPG1	0.764105	1	5
Chromosome 12, 1691000-1691999bps	ADIPOR2	0.764105	1	5
Chromosome 2, 135533000-135533999bps	R3HDM1	0.764105	1	5
Chromosome 2, 140509000-140509999bps	LRP1B	0.764105	1	5
Chromosome 3, 169663000-169663999bps	MECOM	0.764105	1	5
Chromosome 19, 14519000-14519999bps	DNAJB1	0.764105	1	5
Chromosome 6, 27810000-27810999bps	HIST1H3H	0.764105	1	5
Chromosome 8, 102237000-102237999bps	RRM2B	0.764105	1	5
Chromosome 2, 201452000-201452999bps	STRADB	0.764105	1	5
Chromosome 9, 34126000-34126999bps	DCAF12	0.764105	1	5
Chromosome 7, 80627000-80627999bps	CD36	0.764105	1	5
Chromosome 13, 95945000-95945999bps	UGGT2	0.764105	1	5
Chromosome 4, 140726000-140726999bps	TBC1D9	0.764105	1	5
Chromosome 19, 38005000-38005999bps	SIPA1L3	0.764105	1	5
Chromosome 7, 108525000-108525999bps	PNPLA8	0.764105	1	5
Chromosome 7, 70242000-70242999bps	AUTS2	0.764105	1	5
Chromosome 15, 64379000-64379999bps	KIAA0101	0.764105	1	5
Chromosome 7, 152026000-152026999bps	GALNT11	0.764105	1	5
Chromosome X, 108401000-108401999bps	COL4A6	0.764105	1	5
Chromosome 14, 102164000-102164999bps	WDR20	0.764105	1	5
Chromosome 22, 19144000-19144999bps	DGCR14	0.764105	1	5
Chromosome 17, 80037000-80037999bps	CCDC40	0.764105	1	5
Chromosome 7, 23300000-23300999bps	MALSU1	0.764105	1	5
Chromosome 20, 62953000-62953999bps	SLC17A9	0.764105	1	5
Chromosome 11, 117232000-117232999bps	RNF214, PCSK7	0.764105	1	5
Chromosome 4, 119212000-119212999bps	USP53, LOC101929762	0.764105	1	5
Chromosome 1, 236604000-236604999bps	HEATR1	0.764105	1	5
Chromosome 16, 56102000-56102999bps	LOC283856	0.764105	1	5
Chromosome 5, 36153000-36153999bps	SKP2	0.764105	1	5
Chromosome 17, 37643000-37643999bps	DDX52	0.764105	1	5
Chromosome 14, 24215000-24215999bps	MDP1, NEDD8-MDP1	0.764105	1	5
Chromosome 5, 66144000-66144999bps	SREK1	0.764105	1	5
Chromosome 13, 23675000-23675999bps	TNFRSF19	0.764105	1	5
Chromosome 9, 128702000-128702999bps	PKN3	0.764105	1	5
Chromosome 1, 53220000-53220999bps	C1orf123	0.764105	1	5
Chromosome 4, 109302000-109302999bps	COL25A1	0.764105	1	5
Chromosome X, 71253000-71253999bps	ZMYM3	0.764105	1	5
Chromosome 14, 103561000-103561999bps	BAG5	0.764105	1	5
Chromosome 16, 46973000-46973999bps	DNAJA2	0.764105	1	5
Chromosome 1, 161159000-161159999bps	USP21	0.764105	1	5
Chromosome X, 48508000-48508999bps	PORCN	0.764105	1	5
Chromosome 6, 32853000-32853999bps	TAP1	0.764105	1	5
Chromosome 6, 26032000-26032999bps	HIST1H3B	0.764105	1	5
Chromosome 17, 38731000-38731999bps	CISD3	0.764105	1	5
Chromosome 21, 33111000-33111999bps	LOC101928107	0.764105	1	5
Chromosome 4, 169621000-169621999bps	CLCN3	0.764105	1	5
Chromosome 5, 72156000-72156999bps	MAP1B	0.764105	1	5
Chromosome X, 37658000-37658999bps	LANCL3	0.764105	1	5
Chromosome 7, 47327000-47327999bps	TNS3	0.764105	1	5
Chromosome 8, 96645000-96645999bps	CPQ	0.764105	1	5
Chromosome 19, 13747000-13747999bps	CCDC130	0.764105	1	5
Chromosome 9, 96567000-96567999bps	CDC14B	0.764105	1	5
Chromosome 16, 89508000-89508999bps	SPG7	0.764105	1	5
Chromosome 9, 35490000-35490999bps	RUSC2	0.764105	1	5
Chromosome 3, 48898000-48898999bps	SLC25A20	0.764105	1	5
Chromosome 1, 37595000-37595999bps	GNL2	0.764105	1	5
Chromosome 18, 12307000-12307999bps	TUBB6	0.764105	1	5
Chromosome 12, 109477000-109477999bps	KCTD10, UBE3B	0.764105	1	5
Chromosome 6, 70566000-70566999bps	SDHAF4	0.764105	1	5
Chromosome 21, 36699000-36699999bps	SIM2	0.764105	1	5
Chromosome 14, 69191000-69191999bps	EXD2	0.764105	1	5
Chromosome 12, 6867000-6867999bps	TPI1	0.764105	1	5
Chromosome 19, 50511000-50511999bps	JOSD2, ASPDH	0.764105	1	5
Chromosome 20, 56633000-56633999bps	TFAP2C	0.764105	1	5
Chromosome X, 153795000-153795999bps	SSR4	0.764105	1	5
Chromosome 6, 13814000-13814999bps	MCUR1	0.764105	1	5
Chromosome 3, 184361000-184361999bps	CLCN2, POLR2H	0.764105	1	5
Chromosome X, 72127000-72127999bps	RGAG4, NHSL2	0.764105	1	5
Chromosome 19, 35903000-35903999bps	HCST	0.764105	1	5
Chromosome 15, 72475000-72475999bps	ARIH1	0.764105	1	5
Chromosome 1, 70355000-70355999bps	HHLA3	0.764105	1	5
Chromosome 14, 89417000-89417999bps	FOXN3, FOXN3-AS1	0.764105	1	5
Chromosome 12, 110535000-110535999bps	PPTC7	0.764105	1	5
Chromosome 9, 130714000-130714999bps	ABL1	0.764105	1	5
Chromosome 17, 82022000-82022999bps	STRA13	0.764105	1	5
Chromosome 20, 58693000-58693999bps	STX16-NPEPL1	0.764105	1	5
Chromosome 5, 178625000-178625999bps	CLK4	0.764105	1	5
Chromosome 19, 1362000-1362999bps	MUM1	0.764105	1	5
Chromosome 17, 44559000-44559999bps	FZD2	0.764105	1	5
Chromosome 1, 197202000-197202999bps	CRB1	0.764105	1	5
Chromosome 9, 122263000-122263999bps	RBM18	0.764105	1	5
Chromosome 18, 50286000-50286999bps	CXXC1	0.764105	1	5
Chromosome 21, 36989000-36989999bps	HLCS	0.764105	1	5
Chromosome 1, 54377000-54377999bps	SSBP3	0.764105	1	5
Chromosome 3, 141986000-141986999bps	TFDP2	0.764105	1	5
Chromosome 6, 151494000-151494999bps	CCDC170	0.764105	1	5
Chromosome 11, 62602000-62602999bps	EML3	0.764105	1	5
Chromosome X, 18794000-18794999bps	PPEF1	0.764105	1	5
Chromosome 11, 67373000-67373999bps	CLCF1, LOC100130987	0.764105	1	5
Chromosome 1, 31297000-31297999bps	ZCCHC17	0.764105	1	5
Chromosome 19, 7517000-7517999bps	ZNF358	0.764105	1	5
Chromosome 19, 49454000-49454999bps	ALDH16A1	0.764105	1	5
Chromosome 8, 30543000-30543999bps	RBPMS	0.764105	1	5
Chromosome 13, 75637000-75637999bps	LMO7	0.764105	1	5
Chromosome 16, 79771000-79771999bps	LINC01229	0.764105	1	5
Chromosome 2, 50754000-50754999bps	NRXN1	0.764105	1	5
Chromosome 18, 5294000-5294999bps	ZBTB14	0.764105	1	5
Chromosome 8, 112297000-112297999bps	CSMD3	0.764105	1	5
Chromosome 7, 30323000-30323999bps	ZNRF2	0.764105	1	5
Chromosome 2, 74178000-74178999bps	MOB1A	0.764105	1	5
Chromosome 5, 93621000-93621999bps	FAM172A	0.764105	1	5
Chromosome 4, 152351000-152351999bps	FBXW7	0.764105	1	5
Chromosome 8, 119919000-119919999bps	DEPTOR	0.764105	1	5
Chromosome X, 147912000-147912999bps	FMR1	0.764105	1	5
Chromosome 20, 49849000-49849999bps	SLC9A8	0.764105	1	5
Chromosome 8, 23163000-23163999bps	TNFRSF10D	0.764105	1	5
Chromosome 6, 87216000-87216999bps	ZNF292	0.764105	1	5
Chromosome 2, 36586000-36586999bps	FEZ2	0.764105	1	5
Chromosome 4, 127881000-127881999bps	PLK4	0.764105	1	5
Chromosome 19, 58513000-58513999bps	ZBTB45	0.764105	1	5
Chromosome 19, 12800000-12800999bps	PRDX2	0.764105	1	5
Chromosome 14, 95157000-95157999bps	DICER1-AS1	0.764105	1	5
Chromosome 2, 70948000-70948999bps	ATP6V1B1-AS1	0.764105	1	5
Chromosome 1, 150560000-150560999bps	ADAMTSL4, ADAMTSL4-AS1	0.764105	1	5
Chromosome 2, 17754000-17754999bps	GEN1	0.764105	1	5
Chromosome 15, 75346000-75346999bps	NEIL1	0.764105	1	5
Chromosome 5, 68227000-68227999bps	PIK3R1	0.764105	1	5
Chromosome 12, 42483000-42483999bps	PRICKLE1	0.764105	1	5
Chromosome 19, 47609000-47609999bps	GLTSCR1	0.764105	1	5
Chromosome 11, 125095000-125095999bps	TMEM218	0.764105	1	5
Chromosome 7, 93477000-93477999bps	CALCR	0.764105	1	5
Chromosome 9, 86246000-86246999bps	C9orf153	0.764105	1	5
Chromosome 1, 1375000-1375999bps	AURKAIP1	0.764105	1	5
Chromosome 16, 69187000-69187999bps	SNTB2	0.764105	1	5
Chromosome 1, 1305000-1305999bps	ACAP3	0.764105	1	5
Chromosome 16, 71808000-71808999bps	AP1G1	0.764105	1	5
Chromosome 4, 112648000-112648999bps	MIR302D, MIR302C, MIR302A, MIR302B, LARP7	0.764105	1	5
Chromosome 19, 43951000-43951999bps	ZNF221	0.764105	1	5
Chromosome 6, 136791000-136791999bps	MAP3K5	0.764105	1	5
Chromosome 2, 144429000-144429999bps	ZEB2	0.764105	1	5
Chromosome 7, 6348000-6348999bps	FAM220A	0.764105	1	5
Chromosome 3, 41201000-41201999bps	CTNNB1	0.764105	1	5
Chromosome 4, 106306000-106306999bps	TBCK	0.764105	1	5
Chromosome 4, 117085000-117085999bps	TRAM1L1	0.764105	1	5
Chromosome 7, 151226000-151226999bps	ABCF2	0.764105	1	5
Chromosome 3, 61251000-61251999bps	FHIT	0.764105	1	5
Chromosome 1, 222645000-222645999bps	MIA3	0.764105	1	5
Chromosome 10, 91799000-91799999bps	TNKS2	0.764105	1	5
Chromosome 15, 37094000-37094999bps	MEIS2	0.764105	1	5
Chromosome 9, 137224000-137224999bps	CYSRT1	0.764105	1	5
Chromosome 3, 50349000-50349999bps	NPRL2	0.764105	1	5
Chromosome 12, 58762000-58762999bps	LOC100506869, LOC101927653	0.764105	1	5
Chromosome X, 74290000-74290999bps	FTX	0.764105	12	19
Chromosome 19, 15378000-15378999bps	AKAP8	0.764105	12	19
Chromosome 16, 31072000-31072999bps	ZNF668	0.764105	12	19
Chromosome 21, 44802000-44802999bps	LINC01424	0.764105	12	19
Chromosome 6, 32969000-32969999bps	BRD2	0.764105	33	42
Chromosome 19, 10653000-10653999bps	ILF3-AS1	0.764105	33	42
Chromosome 19, 55600000-55600999bps	ZNF524	0.764105	7	13
Chromosome 16, 2048000-2048999bps	TSC2	0.764105	7	13
Chromosome X, 114908000-114908999bps	HTR2C	0.764105	7	13
Chromosome 11, 27442000-27442999bps	LGR4	0.764105	7	13
Chromosome X, 48575000-48575999bps	RBM3	0.764105	7	13
Chromosome 5, 124438000-124438999bps	LINC01170	0.764105	7	13
Chromosome 1, 1471000-1471999bps	ATAD3B	0.764105	7	13
Chromosome 6, 33313000-33313999bps	TAPBP	0.764105	7	13
Chromosome 15, 83066000-83066999bps	BTBD1	0.764105	7	13
Chromosome 19, 3367000-3367999bps	NFIC	0.764105	21	29
Chromosome 15, 79897000-79897999bps	MTHFS, ST20-MTHFS	0.764105	21	29
Chromosome 15, 41116000-41116999bps	INO80	0.764105	13	20
Chromosome 19, 35068000-35068999bps	HPN-AS1	0.764105	13	20
Chromosome 8, 144079000-144079999bps	MIR6847, EXOSC4	0.764105	13	20
Chromosome 1, 109619000-109619999bps	AMPD2	0.764105	22	30
Chromosome 16, 2339000-2339999bps	ABCA3	0.764105	23	31
Chromosome 11, 62856000-62856999bps	SLC3A2	0.764105	41	50
Chromosome 11, 82974000-82974999bps	RAB30	0.764105	14	21
Chromosome 17, 7583000-7583999bps	MPDU1	0.764105	14	21
Chromosome X, 49167000-49167999bps	MAGIX	0.764105	14	21
Chromosome 19, 49642000-49642999bps	SCAF1	0.764105	14	21
Chromosome 6, 42177000-42177999bps	GUCA1A	0.764105	8	14
Chromosome 19, 2165000-2165999bps	DOT1L	0.764105	8	14
Chromosome 20, 58499000-58499999bps	APCDD1L	0.764105	8	14
Chromosome 12, 86333000-86333999bps	MGAT4C	0.764105	8	14
Chromosome 12, 93677000-93677999bps	CRADD	0.764105	8	14
Chromosome 10, 73782000-73782999bps	CHCHD1	0.764105	8	14
Chromosome 11, 8682000-8682999bps	RPL27A	0.764105	8	14
Chromosome 2, 27322000-27322999bps	MPV17	0.764105	8	14
Chromosome 20, 2101000-2101999bps	STK35	0.764105	8	14
Chromosome 12, 64221000-64221999bps	C12orf66	0.764105	8	14
Chromosome 11, 78139000-78139999bps	ALG8, KCTD21-AS1	0.764105	8	14
Chromosome 9, 128684000-128684999bps	SET	0.764105	8	14
Chromosome 6, 42652000-42652999bps	UBR2	0.764105	8	14
Chromosome 17, 28570000-28570999bps	PIGS	0.764105	4	9
Chromosome 12, 43836000-43836999bps	TMEM117	0.764105	4	9
Chromosome 11, 19239000-19239999bps	E2F8	0.764105	4	9
Chromosome 11, 6603000-6603999bps	ILK, RRP8	0.764105	4	9
Chromosome 5, 158727000-158727999bps	EBF1	0.764105	4	9
Chromosome 22, 46762000-46762999bps	TBC1D22A	0.764105	4	9
Chromosome 20, 47507000-47507999bps	NCOA3	0.764105	4	9
Chromosome 6, 35024000-35024999bps	ANKS1A	0.764105	4	9
Chromosome 15, 41402000-41402999bps	NDUFAF1	0.764105	4	9
Chromosome 8, 38758000-38758999bps	TACC1	0.764105	4	9
Chromosome 12, 39887000-39887999bps	SLC2A13	0.764105	4	9
Chromosome 1, 198159000-198159999bps	NEK7	0.764105	4	9
Chromosome 12, 105723000-105723999bps	CASC18	0.764105	4	9
Chromosome 9, 127388000-127388999bps	GARNL3	0.764105	4	9
Chromosome X, 130264000-130264999bps	ZNF280C	0.764105	4	9
Chromosome 6, 33314000-33314999bps	TAPBP, ZBTB22	0.764105	4	9
Chromosome 1, 40710000-40710999bps	NFYC	0.764105	4	9
Chromosome 22, 38180000-38180999bps	PLA2G6	0.764105	4	9
Chromosome 17, 1398000-1398999bps	YWHAE	0.764105	4	9
Chromosome 2, 70191000-70191999bps	C2orf42	0.764105	4	9
Chromosome 8, 143016000-143016999bps	LOC100133669	0.764105	4	9
Chromosome 8, 54022000-54022999bps	TCEA1	0.764105	4	9
Chromosome 6, 98926000-98926999bps	FBXL4	0.764105	4	9
Chromosome 4, 168480000-168480999bps	DDX60L	0.764105	4	9
Chromosome 7, 99558000-99558999bps	ZNF655	0.764105	4	9
Chromosome 12, 101685000-101685999bps	MYBPC1	0.764105	4	9
Chromosome 10, 120850000-120850999bps	WDR11-AS1	0.764105	4	9
Chromosome 12, 106773000-106773999bps	LOC100287944	0.764105	4	9
Chromosome 1, 147171000-147171999bps	PRKAB2	0.764105	4	9
Chromosome 4, 76214000-76214999bps	FAM47E	0.764105	4	9
Chromosome 5, 180809000-180809999bps	MGAT1	0.764105	4	9
Chromosome 6, 169253000-169253999bps	THBS2	0.764105	4	9
Chromosome 19, 49812000-49812999bps	FUZ	0.764105	4	9
Chromosome 1, 26161000-26161999bps	FAM110D	0.764105	4	9
Chromosome 1, 154218000-154218999bps	C1orf43	0.764105	4	9
Chromosome 9, 133336000-133336999bps	SURF6	0.764105	4	9
Chromosome 6, 31622000-31622999bps	PRRC2A	0.764105	4	9
Chromosome 13, 50911000-50911999bps	RNASEH2B	0.764105	4	9
Chromosome 5, 140692000-140692999bps	HARS2	0.764105	4	9
Chromosome 10, 119892000-119892999bps	SEC23IP	0.764105	4	9
Chromosome 15, 89665000-89665999bps	PLIN1	0.764105	4	9
Chromosome 19, 16660000-16660999bps	SMIM7	0.764105	4	9
Chromosome 17, 40062000-40062999bps	THRA	0.764105	4	9
Chromosome 17, 3723000-3723999bps	GSG2, ITGAE	0.764105	4	9
Chromosome 15, 74890000-74890999bps	MPI	0.764105	15	22
Chromosome 4, 40058000-40058999bps	N4BP2	0.764105	15	22
Chromosome 1, 32818000-32818999bps	YARS, S100PBP	0.764105	26	34
Chromosome 12, 6961000-6961999bps	PTPN6	0.764105	26	34
Chromosome 15, 43791000-43791999bps	SERF2, SERF2-C15ORF63	0.764105	28	36
Chromosome 9, 19048000-19048999bps	SAXO1	0.764105	9	15
Chromosome 6, 65706000-65706999bps	EYS	0.764105	9	15
Chromosome X, 44229000-44229999bps	EFHC2	0.764105	9	15
Chromosome 16, 28879000-28879999bps	ATP2A1-AS1	0.764105	9	15
Chromosome X, 9464000-9464999bps	TBL1X	0.764105	9	15
Chromosome 1, 225367000-225367999bps	DNAH14	0.764105	9	15
Chromosome 17, 64210000-64210999bps	TEX2	0.764105	9	15
Chromosome 11, 18395000-18395999bps	LDHA	0.764105	9	15
Chromosome 1, 155858000-155858999bps	GON4L	0.764105	9	15
Chromosome 17, 29930000-29930999bps	SSH2, EFCAB5	0.764105	9	15
Chromosome 6, 130835000-130835999bps	SMLR1	0.764105	9	15
Chromosome 2, 70247000-70247999bps	TIA1	0.764105	17	24
Chromosome 7, 105013000-105013999bps	KMT2E-AS1	0.764105	17	24
Chromosome 7, 82287000-82287999bps	CACNA2D1	0.764105	0	3
Chromosome 11, 86035000-86035999bps	PICALM	0.764105	0	3
Chromosome 9, 125758000-125758999bps	PBX3	0.764105	0	3
Chromosome 19, 58576000-58576999bps	CENPBD1P1	0.764105	0	3
Chromosome 12, 53217000-53217999bps	RARG	0.764105	0	3
Chromosome 2, 217289000-217289999bps	DIRC3, DIRC3-AS1	0.764105	0	3
Chromosome 4, 40198000-40198999bps	RHOH	0.764105	0	3
Chromosome 5, 10357000-10357999bps	MARCH6	0.764105	0	3
Chromosome 11, 85590000-85590999bps	DLG2	0.764105	0	3
Chromosome 15, 98700000-98700999bps	IGF1R	0.764105	0	3
Chromosome 9, 27497000-27497999bps	MOB3B	0.764105	0	3
Chromosome 4, 17578000-17578999bps	LAP3	0.764105	0	3
Chromosome 17, 49000000-49000999bps	IGF2BP1	0.764105	0	3
Chromosome 11, 73415000-73415999bps	FAM168A	0.764105	0	3
Chromosome 4, 143432000-143432999bps	GAB1	0.764105	0	3
Chromosome 5, 67037000-67037999bps	MAST4	0.764105	0	3
Chromosome 7, 27743000-27743999bps	TAX1BP1	0.764105	0	3
Chromosome 12, 101700000-101700999bps	CHPT1	0.764105	0	3
Chromosome 14, 65581000-65581999bps	FUT8	0.764105	0	3
Chromosome 15, 65533000-65533999bps	HACD3	0.764105	0	3
Chromosome 12, 72529000-72529999bps	TRHDE	0.764105	0	3
Chromosome 6, 53831000-53831999bps	LRRC1	0.764105	0	3
Chromosome 6, 53821000-53821999bps	LRRC1	0.764105	0	3
Chromosome 7, 129905000-129905999bps	UBE2H	0.764105	0	3
Chromosome 3, 169657000-169657999bps	MECOM	0.764105	0	3
Chromosome 17, 60603000-60603999bps	PPM1D	0.764105	0	3
Chromosome 8, 107492000-107492999bps	ANGPT1	0.764105	0	3
Chromosome 15, 28954000-28954999bps	APBA2	0.764105	0	3
Chromosome 14, 90257000-90257999bps	PSMC1	0.764105	0	3
Chromosome 1, 175580000-175580999bps	TNR	0.764105	0	3
Chromosome 14, 99794000-99794999bps	EML1	0.764105	0	3
Chromosome 17, 63291000-63291999bps	TANC2	0.764105	0	3
Chromosome 6, 109079000-109079999bps	SESN1	0.764105	0	3
Chromosome 10, 77887000-77887999bps	DLG5	0.764105	0	3
Chromosome 4, 88772000-88772999bps	FAM13A	0.764105	0	3
Chromosome 11, 68012000-68012999bps	ALDH3B1	0.764105	0	3
Chromosome 10, 120577000-120577999bps	PLPP4	0.764105	0	3
Chromosome 1, 154955000-154955999bps	PBXIP1	0.764105	0	3
Chromosome 3, 142745000-142745999bps	TRPC1	0.764105	0	3
Chromosome 6, 162706000-162706999bps	PARK2	0.764105	0	3
Chromosome 9, 72558000-72558999bps	TMC1	0.764105	0	3
Chromosome 11, 5692000-5692999bps	TRIM22	0.764105	0	3
Chromosome 12, 83003000-83003999bps	TMTC2	0.764105	0	3
Chromosome 20, 62239000-62239999bps	OSBPL2	0.764105	0	3
Chromosome 9, 18505000-18505999bps	ADAMTSL1	0.764105	0	3
Chromosome X, 113304000-113304999bps	LOC101928437	0.764105	0	3
Chromosome 13, 71610000-71610999bps	DACH1	0.764105	0	3
Chromosome 2, 218219000-218219999bps	ARPC2	0.764105	0	3
Chromosome 4, 7904000-7904999bps	AFAP1	0.764105	0	3
Chromosome 17, 40932000-40932999bps	KRT23	0.764105	0	3
Chromosome 6, 148816000-148816999bps	UST	0.764105	0	3
Chromosome 11, 65898000-65898999bps	FOSL1	0.764105	0	3
Chromosome 18, 64116000-64116999bps	LOC284294, LINC00305	0.764105	0	3
Chromosome 15, 65416000-65416999bps	IGDCC4	0.764105	0	3
Chromosome 4, 39699000-39699999bps	UBE2K	0.764105	0	3
Chromosome 14, 99524000-99524999bps	CCDC85C	0.764105	0	3
Chromosome 12, 93742000-93742999bps	CRADD	0.764105	0	3
Chromosome 4, 16820000-16820999bps	LDB2	0.764105	0	3
Chromosome 15, 75951000-75951999bps	NRG4	0.764105	0	3
Chromosome 11, 125977000-125977999bps	CDON	0.764105	0	3
Chromosome 6, 144625000-144625999bps	UTRN	0.764105	0	3
Chromosome 20, 10466000-10466999bps	SLX4IP	0.764105	0	3
Chromosome 4, 84099000-84099999bps	LOC101928978	0.764105	0	3
Chromosome X, 86713000-86713999bps	DACH2	0.764105	0	3
Chromosome 17, 3694000-3694999bps	P2RX5-TAX1BP3	0.764105	0	3
Chromosome 7, 67170000-67170999bps	TYW1	0.764105	0	3
Chromosome 3, 149592000-149592999bps	WWTR1	0.764105	0	3
Chromosome 6, 31131000-31131999bps	PSORS1C1	0.764105	0	3
Chromosome 11, 76395000-76395999bps	LOC100506127	0.764105	0	3
Chromosome 1, 156167000-156167999bps	SEMA4A	0.764105	0	3
Chromosome 12, 32210000-32210999bps	BICD1	0.764105	0	3
Chromosome 6, 155218000-155218999bps	TIAM2	0.764105	0	3
Chromosome 1, 59663000-59663999bps	FGGY	0.764105	0	3
Chromosome 7, 158469000-158469999bps	PTPRN2	0.764105	0	3
Chromosome 2, 140251000-140251999bps	LRP1B	0.764105	0	3
Chromosome 18, 21364000-21364999bps	GREB1L	0.764105	0	3
Chromosome 10, 6823000-6823999bps	LINC00707	0.764105	0	3
Chromosome 9, 126376000-126376999bps	MVB12B	0.764105	0	3
Chromosome 11, 57669000-57669999bps	ZDHHC5	0.764105	0	3
Chromosome 9, 125885000-125885999bps	PBX3	0.764105	0	3
Chromosome 8, 38522000-38522999bps	C8orf86	0.764105	0	3
Chromosome 18, 21763000-21763999bps	MIB1	0.764105	0	3
Chromosome 15, 70711000-70711999bps	UACA	0.764105	0	3
Chromosome 13, 33033000-33033999bps	KL	0.764105	0	3
Chromosome 6, 108213000-108213999bps	SNX3	0.764105	0	3
Chromosome 12, 122388000-122388999bps	CLIP1	0.764105	0	3
Chromosome 15, 39777000-39777999bps	FSIP1	0.764105	0	3
Chromosome 11, 77602000-77602999bps	AQP11	0.764105	0	3
Chromosome 14, 94450000-94450999bps	SERPINA11	0.764105	0	3
Chromosome 19, 38255000-38255999bps	PPP1R14A	0.764105	0	3
Chromosome 2, 58975000-58975999bps	LINC01122	0.764105	0	3
Chromosome 20, 12911000-12911999bps	LOC101929486	0.764105	0	3
Chromosome 8, 112906000-112906999bps	CSMD3	0.764105	0	3
Chromosome 7, 82359000-82359999bps	CACNA2D1	0.764105	0	3
Chromosome 6, 162748000-162748999bps	PACRG	0.764105	0	3
Chromosome 3, 97325000-97325999bps	EPHA6	0.764105	0	3
Chromosome 3, 170179000-170179999bps	PHC3	0.764105	0	3
Chromosome 12, 12241000-12241999bps	LRP6	0.764105	0	3
Chromosome 19, 38530000-38530999bps	RYR1	0.764105	0	3
Chromosome 5, 139669000-139669999bps	CXXC5	0.764105	0	3
Chromosome 3, 18428000-18428999bps	SATB1	0.764105	0	3
Chromosome 9, 37450000-37450999bps	ZBTB5	0.764105	0	3
Chromosome 6, 162441000-162441999bps	PARK2	0.764105	0	3
Chromosome 9, 33000000-33000999bps	APTX	0.764105	0	3
Chromosome X, 118728000-118728999bps	IL13RA1	0.764105	0	3
Chromosome 3, 32819000-32819999bps	TRIM71	0.764105	0	3
Chromosome 4, 145810000-145810999bps	ZNF827	0.764105	0	3
Chromosome 3, 78736000-78736999bps	ROBO1	0.764105	0	3
Chromosome 4, 72299000-72299999bps	ADAMTS3	0.764105	0	3
Chromosome 11, 16385000-16385999bps	SOX6	0.764105	0	3
Chromosome 6, 21202000-21202999bps	CDKAL1	0.764105	0	3
Chromosome 6, 108624000-108624999bps	FOXO3	0.764105	0	3
Chromosome 12, 79065000-79065999bps	SYT1	0.764105	0	3
Chromosome 11, 108927000-108927999bps	DDX10	0.764105	0	3
Chromosome 13, 90092000-90092999bps	LINC00559	0.764105	0	3
Chromosome 2, 66526000-66526999bps	MEIS1	0.764105	0	3
Chromosome X, 141878000-141878999bps	MAGEC3	0.764105	0	3
Chromosome 5, 72140000-72140999bps	MAP1B	0.764105	0	3
Chromosome 6, 111603000-111603999bps	TRAF3IP2	0.764105	0	3
Chromosome 15, 36601000-36601999bps	C15orf41	0.764105	0	3
Chromosome 5, 79511000-79511999bps	HOMER1	0.764105	0	3
Chromosome 1, 150009000-150009999bps	OTUD7B	0.764105	0	3
Chromosome 7, 82361000-82361999bps	CACNA2D1	0.764105	0	3
Chromosome X, 46576000-46576999bps	CHST7	0.764105	0	3
Chromosome 4, 41186000-41186999bps	APBB2	0.764105	0	3
Chromosome 9, 36388000-36388999bps	RNF38	0.764105	0	3
Chromosome 3, 142065000-142065999bps	TFDP2	0.764105	0	3
Chromosome 3, 159732000-159732999bps	IQCJ-SCHIP1	0.764105	0	3
Chromosome 1, 232454000-232454999bps	SIPA1L2	0.764105	0	3
Chromosome 2, 124326000-124326999bps	CNTNAP5	0.764105	0	3
Chromosome 10, 72157000-72157999bps	ASCC1	0.764105	0	3
Chromosome 5, 24496000-24496999bps	CDH10	0.764105	0	3
Chromosome 8, 59045000-59045999bps	TOX	0.764105	0	3
Chromosome 3, 150605000-150605999bps	SELT	0.764105	0	3
Chromosome 10, 13758000-13758999bps	FRMD4A	0.764105	0	3
Chromosome 2, 205060000-205060999bps	PARD3B	0.764105	0	3
Chromosome 3, 39896000-39896999bps	MYRIP	0.764105	0	3
Chromosome 15, 86273000-86273999bps	AGBL1	0.764105	0	3
Chromosome 3, 101781000-101781999bps	NXPE3	0.764105	0	3
Chromosome 18, 64272000-64272999bps	LOC284294	0.764105	0	3
Chromosome X, 111201000-111201999bps	PAK3	0.764105	0	3
Chromosome 1, 94662000-94662999bps	LINC01057	0.764105	0	3
Chromosome X, 129653000-129653999bps	APLN	0.764105	0	3
Chromosome 5, 172005000-172005999bps	FBXW11	0.764105	0	3
Chromosome 3, 78888000-78888999bps	ROBO1	0.764105	0	3
Chromosome 8, 22865000-22865999bps	PEBP4	0.764105	0	3
Chromosome 22, 29837000-29837999bps	ASCC2	0.764105	0	3
Chromosome 9, 137606000-137606999bps	ARRDC1	0.764105	0	3
Chromosome 8, 91332000-91332999bps	SLC26A7	0.764105	0	3
Chromosome 2, 98394000-98394999bps	CNGA3	0.764105	0	3
Chromosome 16, 51392000-51392999bps	MIR548AI	0.764105	0	3
Chromosome 3, 12299000-12299999bps	PPARG	0.764105	0	3
Chromosome 18, 31677000-31677999bps	B4GALT6	0.764105	0	3
Chromosome 17, 60276000-60276999bps	USP32	0.764105	0	3
Chromosome 5, 15736000-15736999bps	FBXL7	0.764105	0	3
Chromosome 3, 175526000-175526999bps	NAALADL2	0.764105	0	3
Chromosome 22, 40183000-40183999bps	TNRC6B	0.764105	0	3
Chromosome 12, 96398000-96398999bps	CDK17	0.764105	0	3
Chromosome 11, 65028000-65028999bps	SNX15, ARL2-SNX15	0.764105	0	3
Chromosome 22, 47067000-47067999bps	TBC1D22A	0.764105	0	3
Chromosome 18, 21368000-21368999bps	GREB1L	0.764105	0	3
Chromosome 16, 89489000-89489999bps	ANKRD11	0.764105	0	3
Chromosome 7, 70695000-70695999bps	AUTS2	0.764105	0	3
Chromosome 10, 35128000-35128999bps	CREM	0.764105	0	3
Chromosome 9, 9776000-9776999bps	PTPRD	0.764105	0	3
Chromosome 12, 122876000-122876999bps	VPS37B	0.764105	0	3
Chromosome 10, 124802000-124802999bps	FAM175B	0.764105	0	3
Chromosome 7, 125062000-125062999bps	POT1-AS1	0.764105	0	3
Chromosome 11, 7592000-7592999bps	PPFIBP2	0.764105	0	3
Chromosome 3, 78913000-78913999bps	ROBO1	0.764105	0	3
Chromosome 3, 114676000-114676999bps	ZBTB20	0.764105	0	3
Chromosome 5, 136150000-136150999bps	SMAD5	0.764105	0	3
Chromosome 9, 70893000-70893999bps	TRPM3	0.764105	0	3
Chromosome 11, 21028000-21028999bps	NELL1	0.764105	0	3
Chromosome 2, 140821000-140821999bps	LRP1B	0.764105	0	3
Chromosome 7, 131095000-131095999bps	LINC-PINT	0.764105	0	3
Chromosome 12, 16602000-16602999bps	LMO3	0.764105	0	3
Chromosome 2, 10377000-10377999bps	HPCAL1	0.764105	0	3
Chromosome 3, 60140000-60140999bps	FHIT	0.764105	0	3
Chromosome 21, 45856000-45856999bps	PCBP3	0.764105	0	3
Chromosome 5, 124660000-124660999bps	ZNF608	0.764105	0	3
Chromosome 12, 120538000-120538999bps	RNF10	0.764105	0	3
Chromosome 19, 42251000-42251999bps	ERF	0.764105	0	3
Chromosome 6, 150867000-150867999bps	MTHFD1L	0.764105	0	3
Chromosome 15, 83478000-83478999bps	SH3GL3	0.764105	0	3
Chromosome 7, 138890000-138890999bps	KIAA1549	0.764105	0	3
Chromosome 9, 16602000-16602999bps	BNC2	0.764105	0	3
Chromosome 6, 150669000-150669999bps	PLEKHG1	0.764105	0	3
Chromosome 1, 75530000-75530999bps	SLC44A5	0.764105	0	3
Chromosome 2, 14313000-14313999bps	LINC00276	0.764105	0	3
Chromosome 21, 16427000-16427999bps	MIR99AHG	0.764105	0	3
Chromosome 11, 85300000-85300999bps	DLG2	0.764105	0	3
Chromosome 12, 113766000-113766999bps	LINC01234	0.764105	0	3
Chromosome 7, 93337000-93337999bps	VPS50	0.764105	0	3
Chromosome 1, 216722000-216722999bps	ESRRG	0.764105	0	3
Chromosome 1, 215049000-215049999bps	KCNK2	0.764105	0	3
Chromosome 11, 93395000-93395999bps	CCDC67	0.764105	0	3
Chromosome 3, 51580000-51580999bps	RAD54L2	0.764105	0	3
Chromosome 1, 44315000-44315999bps	ERI3	0.764105	0	3
Chromosome 2, 44211000-44211999bps	PPM1B	0.764105	0	3
Chromosome 4, 152434000-152434999bps	FBXW7	0.764105	0	3
Chromosome X, 111169000-111169999bps	PAK3	0.764105	0	3
Chromosome 1, 32109000-32109999bps	KPNA6	0.764105	0	3
Chromosome 3, 79114000-79114999bps	ROBO1	0.764105	0	3
Chromosome 12, 24561000-24561999bps	SOX5	0.764105	0	3
Chromosome 3, 100335000-100335999bps	NIT2	0.764105	0	3
Chromosome 17, 35083000-35083999bps	RAD51L3-RFFL	0.764105	0	3
Chromosome 8, 70344000-70344999bps	NCOA2	0.764105	0	3
Chromosome 4, 186249000-186249999bps	KLKB1	0.764105	0	3
Chromosome X, 75295000-75295999bps	UPRT	0.764105	0	3
Chromosome 12, 72534000-72534999bps	TRHDE	0.764105	0	3
Chromosome 3, 169574000-169574999bps	MECOM	0.764105	0	3
Chromosome 3, 77281000-77281999bps	ROBO2	0.764105	0	3
Chromosome 2, 77387000-77387999bps	LRRTM4	0.764105	0	3
Chromosome 11, 12678000-12678999bps	TEAD1	0.764105	0	3
Chromosome 11, 121453000-121453999bps	SORL1	0.764105	0	3
Chromosome 6, 133244000-133244999bps	EYA4	0.764105	0	3
Chromosome 4, 139124000-139124999bps	ELF2	0.764105	0	3
Chromosome 1, 182840000-182840999bps	DHX9	0.764105	0	3
Chromosome 10, 77888000-77888999bps	DLG5	0.764105	0	3
Chromosome 13, 32476000-32476999bps	N4BP2L2	0.764105	0	3
Chromosome 20, 49685000-49685999bps	B4GALT5	0.764105	0	3
Chromosome 18, 32093000-32093999bps	RNF138	0.764105	0	3
Chromosome 4, 37827000-37827999bps	PGM2	0.764105	0	3
Chromosome 7, 129902000-129902999bps	UBE2H	0.764105	0	3
Chromosome 15, 64702000-64702999bps	OAZ2	0.764105	0	3
Chromosome 16, 47493000-47493999bps	PHKB	0.764105	0	3
Chromosome 2, 63036000-63036999bps	EHBP1	0.764105	0	3
Chromosome X, 17549000-17549999bps	NHS	0.764105	0	3
Chromosome 10, 107874000-107874999bps	LINC01435	0.764105	0	3
Chromosome 8, 51389000-51389999bps	PXDNL	0.764105	0	3
Chromosome 5, 109170000-109170999bps	FER	0.764105	0	3
Chromosome 3, 149130000-149130999bps	HPS3	0.764105	0	3
Chromosome 8, 17157000-17157999bps	ZDHHC2	0.764105	0	3
Chromosome 6, 75348000-75348999bps	FILIP1	0.764105	0	3
Chromosome 12, 79654000-79654999bps	PAWR	0.764105	0	3
Chromosome 1, 89576000-89576999bps	LRRC8B	0.764105	0	3
Chromosome 16, 53211000-53211999bps	CHD9	0.764105	0	3
Chromosome 9, 6952000-6952999bps	KDM4C	0.764105	0	3
Chromosome 12, 12216000-12216999bps	LRP6	0.764105	0	3
Chromosome 4, 94290000-94290999bps	SMARCAD1	0.764105	0	3
Chromosome 1, 235327000-235327999bps	ARID4B	0.764105	0	3
Chromosome 16, 50025000-50025999bps	CNEP1R1	0.764105	0	3
Chromosome 3, 182978000-182978999bps	DCUN1D1	0.764105	0	3
Chromosome 9, 10242000-10242999bps	PTPRD	0.764105	0	3
Chromosome 9, 96451000-96451999bps	HABP4	0.764105	0	3
Chromosome 12, 64759000-64759999bps	GNS	0.764105	0	3
Chromosome 16, 690000-690999bps	WDR24	0.764105	0	3
Chromosome 19, 12826000-12826999bps	RTBDN	0.764105	0	3
Chromosome X, 51895000-51895999bps	MAGED1	0.764105	0	3
Chromosome 17, 19378000-19378999bps	MAPK7, B9D1	0.764105	0	3
Chromosome 11, 111602000-111602999bps	SIK2	0.764105	0	3
Chromosome 15, 65348000-65348999bps	IGDCC3	0.764105	0	3
Chromosome 14, 105316000-105316999bps	PACS2	0.764105	0	3
Chromosome 1, 225365000-225365999bps	DNAH14	0.764105	0	3
Chromosome 12, 54283000-54283999bps	HNRNPA1	0.764105	0	3
Chromosome 7, 77799000-77799999bps	PHTF2	0.764105	0	3
Chromosome 12, 124914000-124914999bps	UBC	0.764105	0	3
Chromosome 1, 216805000-216805999bps	ESRRG	0.764105	0	3
Chromosome 16, 79000-79999bps	MPG	0.764105	0	3
Chromosome 12, 4321000-4321999bps	TIGAR	0.764105	0	3
Chromosome 13, 49936000-49936999bps	SPRYD7	0.764105	0	3
Chromosome 6, 34412000-34412999bps	RPS10-NUDT3	0.764105	0	3
Chromosome 17, 82230000-82230999bps	SLC16A3	0.764105	0	3
Chromosome 5, 113487000-113487999bps	MCC	0.764105	0	3
Chromosome 11, 128693000-128693999bps	FLI1, SENCR	0.764105	0	3
Chromosome 4, 106312000-106312999bps	TBCK	0.764105	0	3
Chromosome 2, 156437000-156437999bps	GPD2	0.764105	0	3
Chromosome X, 53433000-53433999bps	HSD17B10	0.764105	0	3
Chromosome 4, 152531000-152531999bps	FBXW7	0.764105	0	3
Chromosome 3, 101675000-101675999bps	ZBTB11	0.764105	0	3
Chromosome X, 153725000-153725999bps	ABCD1	0.764105	0	3
Chromosome 2, 101253000-101253999bps	CNOT11	0.764105	0	3
Chromosome 11, 9573000-9573999bps	WEE1	0.764105	0	3
Chromosome 15, 75945000-75945999bps	NRG4	0.764105	0	3
Chromosome 2, 84881000-84881999bps	TRABD2A	0.764105	0	3
Chromosome 6, 76005000-76005999bps	IMPG1	0.764105	0	3
Chromosome 7, 23014000-23014999bps	FAM126A	0.764105	0	3
Chromosome 3, 152266000-152266999bps	MBNL1-AS1	0.764105	0	3
Chromosome 18, 4454000-4454999bps	DLGAP1	0.764105	0	3
Chromosome 1, 43838000-43838999bps	ST3GAL3, MIR6079	0.764105	0	3
Chromosome 17, 69326000-69326999bps	ABCA5	0.764105	0	3
Chromosome 12, 121811000-121811999bps	SETD1B	0.764105	0	3
Chromosome 3, 62068000-62068999bps	PTPRG	0.764105	0	3
Chromosome 1, 110963000-110963999bps	LRIF1	0.764105	0	3
Chromosome 1, 53946000-53946999bps	LRRC42, HSPB11	0.764105	0	3
Chromosome 17, 32488000-32488999bps	CDK5R1	0.764105	0	3
Chromosome 10, 44976000-44976999bps	C10orf10, RASSF4	0.764105	0	3
Chromosome 22, 43142000-43142999bps	MCAT	0.764105	0	3
Chromosome 4, 100189000-100189999bps	DDIT4L	0.764105	0	3
Chromosome 10, 122954000-122954999bps	C10orf88	0.764105	0	3
Chromosome 6, 26183000-26183999bps	HIST1H2BE	0.764105	0	3
Chromosome 17, 73614000-73614999bps	SDK2	0.764105	0	3
Chromosome 1, 155174000-155174999bps	TRIM46	0.764105	0	3
Chromosome 5, 35649000-35649999bps	SPEF2	0.764105	0	3
Chromosome 3, 107431000-107431999bps	LOC101929607	0.764105	0	3
Chromosome 2, 144308000-144308999bps	GTDC1	0.764105	0	3
Chromosome 2, 235659000-235659999bps	AGAP1	0.764105	0	3
Chromosome 15, 78051000-78051999bps	TBC1D2B	0.764105	0	3
Chromosome 2, 27262000-27262999bps	SLC30A3	0.764105	0	3
Chromosome 10, 66928000-66928999bps	LRRTM3, CTNNA3, LOC101928961	0.764105	0	3
Chromosome 9, 89315000-89315999bps	CKS2	0.764105	0	3
Chromosome 22, 19475000-19475999bps	UFD1L	0.764105	0	3
Chromosome 6, 110816000-110816999bps	AMD1	0.764105	0	3
Chromosome 3, 175297000-175297999bps	NAALADL2	0.764105	0	3
Chromosome 19, 46747000-46747999bps	FKRP	0.764105	0	3
Chromosome 11, 6474000-6474999bps	TRIM3, ARFIP2	0.764105	0	3
Chromosome 20, 63658000-63658999bps	RTEL1, RTEL1-TNFRSF6B	0.764105	0	3
Chromosome 1, 151988000-151988999bps	S100A10	0.764105	0	3
Chromosome 12, 56159000-56159999bps	MYL6	0.764105	0	3
Chromosome 2, 50144000-50144999bps	NRXN1	0.764105	0	3
Chromosome 12, 83041000-83041999bps	TMTC2	0.764105	0	3
Chromosome 1, 27873000-27873999bps	THEMIS2	0.764105	0	3
Chromosome 17, 82698000-82698999bps	RAB40B	0.764105	0	3
Chromosome 6, 16323000-16323999bps	ATXN1	0.764105	0	3
Chromosome 12, 100268000-100268999bps	SCYL2	0.764105	0	3
Chromosome 4, 47460000-47460999bps	COMMD8	0.764105	0	3
Chromosome 12, 12153000-12153999bps	LRP6	0.764105	0	3
Chromosome 8, 30641000-30641999bps	GTF2E2, SMIM18	0.764105	0	3
Chromosome 16, 1771000-1771999bps	NME3, MRPS34	0.764105	0	3
Chromosome 6, 116109000-116109999bps	NT5DC1	0.764105	0	3
Chromosome 8, 42898000-42898999bps	HOOK3	0.764105	0	3
Chromosome X, 72305000-72305999bps	CITED1	0.764105	0	3
Chromosome 22, 30007000-30007999bps	MIR6818, MTMR3	0.764105	0	3
Chromosome 5, 68228000-68228999bps	PIK3R1	0.764105	0	3
Chromosome 2, 25806000-25806999bps	ASXL2	0.764105	0	3
Chromosome 19, 18158000-18158999bps	PIK3R2	0.764105	0	3
Chromosome 2, 159798000-159798999bps	CD302, LY75-CD302	0.764105	0	3
Chromosome 17, 82668000-82668999bps	MIR4525, RAB40B	0.764105	0	3
Chromosome 1, 10398000-10398999bps	PGD	0.764105	0	3
Chromosome 1, 212608000-212608999bps	ATF3	0.764105	0	3
Chromosome 3, 154345000-154345999bps	GPR149	0.764105	0	3
Chromosome 7, 101138000-101138999bps	SERPINE1	0.764105	0	3
Chromosome 17, 82050000-82050999bps	RFNG	0.764105	0	3
Chromosome 1, 171700000-171700999bps	VAMP4	0.764105	0	3
Chromosome 4, 156772000-156772999bps	PDGFC	0.764105	0	3
Chromosome 6, 144428000-144428999bps	UTRN	0.764105	0	3
Chromosome 6, 162628000-162628999bps	PARK2	0.764105	0	3
Chromosome 19, 58002000-58002999bps	LOC100128398, ZNF606	0.764105	0	3
Chromosome 9, 76458000-76458999bps	GCNT1	0.764105	0	3
Chromosome 10, 29535000-29535999bps	SVIL	0.764105	0	3
Chromosome 15, 67519000-67519999bps	IQCH-AS1	0.764105	0	3
Chromosome 1, 172532000-172532999bps	SUCO	0.764105	0	3
Chromosome 9, 72702000-72702999bps	TMC1	0.764105	0	3
Chromosome 19, 45470000-45470999bps	FOSB	0.764105	0	3
Chromosome 3, 155554000-155554999bps	PLCH1	0.764105	0	3
Chromosome 6, 15552000-15552999bps	DTNBP1	0.764105	0	3
Chromosome 5, 127518000-127518999bps	PRRC1	0.764105	0	3
Chromosome 5, 62306000-62306999bps	KIF2A	0.764105	0	3
Chromosome 8, 37717000-37717999bps	LOC101929622	0.764105	0	3
Chromosome 20, 57524000-57524999bps	CTCFL	0.764105	0	3
Chromosome 15, 84895000-84895999bps	SLC28A1	0.764105	0	3
Chromosome 2, 96859000-96859999bps	SEMA4C	0.764105	0	3
Chromosome 20, 20017000-20017999bps	NAA20	0.764105	0	3
Chromosome 2, 179107000-179107999bps	SESTD1	0.764105	0	3
Chromosome 13, 20232000-20232999bps	GJB6	0.764105	0	3
Chromosome 7, 32533000-32533999bps	AVL9	0.764105	0	3
Chromosome 21, 32729000-32729999bps	PAXBP1-AS1	0.764105	0	3
Chromosome 2, 54527000-54527999bps	SPTBN1	0.764105	0	3
Chromosome 2, 15943000-15943999bps	MYCN	0.764105	0	3
Chromosome 10, 72274000-72274999bps	DDIT4	0.764105	0	3
Chromosome 20, 41029000-41029999bps	TOP1	0.764105	0	3
Chromosome 10, 102722000-102722999bps	SFXN2	0.764105	0	3
Chromosome 4, 154491000-154491999bps	DCHS2	0.764105	0	3
Chromosome 4, 107858000-107858999bps	SGMS2	0.764105	0	3
Chromosome 3, 196320000-196320999bps	TM4SF19-TCTEX1D2, TM4SF19-AS1	0.764105	0	3
Chromosome 3, 156674000-156674999bps	TIPARP, TIPARP-AS1	0.764105	0	3
Chromosome 14, 52874000-52874999bps	FERMT2	0.764105	0	3
Chromosome 10, 72354000-72354999bps	DNAJB12	0.764105	0	3
Chromosome 1, 38872000-38872999bps	MYCBP, GJA9-MYCBP	0.764105	0	3
Chromosome 16, 4116000-4116999bps	ADCY9	0.764105	0	3
Chromosome 14, 66508000-66508999bps	GPHN	0.764105	0	3
Chromosome 5, 119072000-119072999bps	DMXL1	0.764105	0	3
Chromosome 12, 56359000-56359999bps	STAT2	0.764105	0	3
Chromosome 5, 68226000-68226999bps	PIK3R1	0.764105	0	3
Chromosome 4, 38664000-38664999bps	KLF3, KLF3-AS1	0.764105	0	3
Chromosome 18, 179000-179999bps	USP14	0.764105	0	3
Chromosome 6, 45326000-45326999bps	SUPT3H	0.764105	0	3
Chromosome 12, 62260000-62260999bps	USP15, MIR6125	0.764105	0	3
Chromosome 20, 31514000-31514999bps	HM13	0.764105	0	3
Chromosome 1, 1020000-1020999bps	AGRN	0.764105	0	3
Chromosome 19, 54419000-54419999bps	TTYH1	0.764105	0	3
Chromosome 1, 145281000-145281999bps	RNVU1-14	0.764105	0	3
Chromosome 7, 4974000-4974999bps	RNF216P1	0.764105	0	3
Chromosome 7, 73577000-73577999bps	TBL2	0.764105	0	3
Chromosome 17, 49992000-49992999bps	DLX3	0.764105	0	3
Chromosome 12, 79290000-79290999bps	SYT1	0.764105	0	3
Chromosome 17, 42553000-42553999bps	HSD17B1	0.764105	0	3
Chromosome 4, 4288000-4288999bps	LYAR	0.764105	0	3
Chromosome 11, 121452000-121452999bps	SORL1	0.764105	0	3
Chromosome 17, 36068000-36068999bps	CCL18	0.764105	0	3
Chromosome 8, 118110000-118110999bps	EXT1	0.764105	0	3
Chromosome 19, 38870000-38870999bps	RINL	0.764105	0	3
Chromosome 14, 24299000-24299999bps	DHRS1, NOP9	0.764105	0	3
Chromosome 5, 100856000-100856999bps	ST8SIA4	0.764105	0	3
Chromosome 16, 71709000-71709999bps	PHLPP2	0.764105	0	3
Chromosome 2, 96508000-96508999bps	NEURL3	0.764105	0	3
Chromosome 7, 32959000-32959999bps	FKBP9	0.764105	0	3
Chromosome 1, 26280000-26280999bps	SH3BGRL3	0.764105	0	3
Chromosome 1, 44813000-44813999bps	BTBD19	0.764105	0	3
Chromosome 7, 125198000-125198999bps	LOC101928283	0.764105	0	3
Chromosome 11, 96293000-96293999bps	MAML2	0.764105	0	3
Chromosome 2, 66512000-66512999bps	MEIS1	0.764105	0	3
Chromosome 7, 149624000-149624999bps	ZNF767P	0.764105	0	3
Chromosome 3, 179562000-179562999bps	ACTL6A	0.764105	0	3
Chromosome 12, 53159000-53159999bps	CSAD	0.764105	0	3
Chromosome 13, 41962000-41962999bps	VWA8-AS1	0.764105	0	3
Chromosome 1, 26036000-26036999bps	EXTL1	0.764105	0	3
Chromosome 1, 13750000-13750999bps	PRDM2	0.764105	0	3
Chromosome 11, 21123000-21123999bps	NELL1	0.764105	0	3
Chromosome 5, 109770000-109770999bps	MAN2A1	0.764105	0	3
Chromosome 10, 70815000-70815999bps	SGPL1	0.764105	0	3
Chromosome 7, 110929000-110929999bps	IMMP2L	0.764105	0	3
Chromosome 3, 8499000-8499999bps	LMCD1-AS1	0.764105	0	3
Chromosome 5, 139392000-139392999bps	PROB1	0.764105	0	3
Chromosome 17, 8225000-8225999bps	CTC1	0.764105	0	3
Chromosome 15, 68054000-68054999bps	PIAS1	0.764105	0	3
Chromosome 15, 51773000-51773999bps	TMOD2	0.764105	0	3
Chromosome 14, 104986000-104986999bps	C14orf79	0.764105	0	3
Chromosome 3, 131914000-131914999bps	CPNE4	0.764105	0	3
Chromosome 17, 58250000-58250999bps	LPO	0.764105	0	3
Chromosome 6, 35731000-35731999bps	LOC285847	0.764105	0	3
Chromosome 10, 93895000-93895999bps	SLC35G1	0.764105	0	3
Chromosome 3, 52708000-52708999bps	SPCS1	0.764105	0	3
Chromosome 12, 110135000-110135999bps	IFT81	0.764105	0	3
Chromosome 11, 66289000-66289999bps	YIF1A	0.764105	0	3
Chromosome X, 133985000-133985999bps	GPC3	0.764105	0	3
Chromosome 9, 132269000-132269999bps	SETX	0.764105	0	3
Chromosome 6, 28350000-28350999bps	ZKSCAN3	0.764105	0	3
Chromosome 11, 128523000-128523999bps	ETS1	0.764105	0	3
Chromosome 12, 12244000-12244999bps	LRP6	0.764105	0	3
Chromosome 15, 52557000-52557999bps	ARPP19	0.764105	0	3
Chromosome 5, 122818000-122818999bps	SNX2	0.764105	0	3
Chromosome 9, 137046000-137046999bps	NPDC1	0.764105	0	3
Chromosome 3, 114412000-114412999bps	ZBTB20	0.764105	0	3
Chromosome 4, 84964000-84964999bps	WDFY3	0.764105	0	3
Chromosome 17, 35243000-35243999bps	SLFN5	0.764105	0	3
Chromosome 3, 179671000-179671999bps	USP13	0.764105	0	3
Chromosome X, 136148000-136148999bps	FHL1	0.764105	0	3
Chromosome X, 55451000-55451999bps	MIR4536-2, MIR4536-1	0.764105	0	3
Chromosome 2, 229779000-229779999bps	TRIP12	0.764105	0	3
Chromosome 11, 46117000-46117999bps	PHF21A	0.764105	0	3
Chromosome 15, 75451000-75451999bps	SIN3A	0.764105	0	3
Chromosome 17, 64966000-64966999bps	AMZ2P1	0.764105	0	3
Chromosome 9, 35663000-35663999bps	ARHGEF39	0.764105	0	3
Chromosome 17, 78359000-78359999bps	SOCS3	0.764105	0	3
Chromosome 19, 54465000-54465999bps	CDC42EP5	0.764105	0	3
Chromosome 2, 96858000-96858999bps	ANKRD39	0.764105	0	3
Chromosome 11, 84518000-84518999bps	DLG2	0.764105	0	3
Chromosome 16, 82170000-82170999bps	MPHOSPH6	0.764105	0	3
Chromosome 8, 61688000-61688999bps	ASPH	0.764105	0	3
Chromosome 1, 24321000-24321999bps	GRHL3	0.764105	0	3
Chromosome 12, 107379000-107379999bps	BTBD11	0.764105	0	3
Chromosome 14, 24037000-24037999bps	DHRS4L1	0.764105	0	3
Chromosome 19, 41439000-41439999bps	ATP5SL	0.764105	0	3
Chromosome 6, 101467000-101467999bps	GRIK2	0.764105	0	3
Chromosome 17, 66109000-66109999bps	CEP112	0.764105	0	3
Chromosome 6, 93409000-93409999bps	EPHA7	0.764105	0	3
Chromosome 4, 157128000-157128999bps	GLRB	0.764105	0	3
Chromosome 3, 88142000-88142999bps	ZNF654, CGGBP1	0.764105	0	3
Chromosome 16, 14528000-14528999bps	PARN	0.764105	0	3
Chromosome 11, 103999000-103999999bps	PDGFD	0.764105	0	3
Chromosome 12, 100594000-100594999bps	GAS2L3	0.764105	0	3
Chromosome 9, 128685000-128685999bps	SET	0.764105	0	3
Chromosome 4, 152526000-152526999bps	FBXW7	0.764105	0	3
Chromosome 5, 15720000-15720999bps	FBXL7	0.764105	0	3
Chromosome 16, 3838000-3838999bps	CREBBP	0.764105	0	3
Chromosome 11, 62543000-62543999bps	AHNAK	0.764105	0	3
Chromosome 15, 28955000-28955999bps	APBA2	0.764105	0	3
Chromosome 11, 119096000-119096999bps	DPAGT1	0.764105	0	3
Chromosome 12, 9881000-9881999bps	KLRF2	0.764105	0	3
Chromosome 19, 43827000-43827999bps	ZNF283	0.764105	0	3
Chromosome 13, 51804000-51804999bps	DHRS12	0.764105	0	3
Chromosome 13, 60399000-60399999bps	TDRD3	0.764105	0	3
Chromosome 3, 129688000-129688999bps	TMCC1	0.764105	0	3
Chromosome 1, 94418000-94418999bps	ABCD3	0.764105	0	3
Chromosome 13, 98328000-98328999bps	FARP1	0.764105	0	3
Chromosome 11, 8869000-8869999bps	ST5	0.764105	0	3
Chromosome 10, 61408000-61408999bps	TMEM26	0.764105	0	3
Chromosome 3, 156676000-156676999bps	TIPARP	0.764105	0	3
Chromosome 12, 132712000-132712999bps	PGAM5	0.764105	0	3
Chromosome 12, 81729000-81729999bps	PPFIA2	0.764105	0	3
Chromosome 2, 74958000-74958999bps	POLE4	0.764105	0	3
Chromosome 7, 2403000-2403999bps	CHST12	0.764105	0	3
Chromosome 8, 102236000-102236999bps	RRM2B	0.764105	0	3
Chromosome 4, 75511000-75511999bps	RCHY1	0.764105	0	3
Chromosome 6, 159788000-159788999bps	TCP1	0.764105	0	3
Chromosome 3, 188876000-188876999bps	LPP	0.764105	0	3
Chromosome 5, 150000000-150000999bps	TIGD6, HMGXB3	0.764105	0	3
Chromosome 1, 81801000-81801999bps	ADGRL2	0.764105	0	3
Chromosome 1, 215076000-215076999bps	KCNK2	0.764105	0	3
Chromosome 10, 87860000-87860999bps	KLLN	0.764105	0	3
Chromosome 8, 79768000-79768999bps	LINC01607	0.764105	0	3
Chromosome 7, 69599000-69599999bps	AUTS2	0.764105	0	3
Chromosome 1, 160343000-160343999bps	COPA, NCSTN	0.764105	0	3
Chromosome 18, 319000-319999bps	COLEC12	0.764105	0	3
Chromosome 22, 40552000-40552999bps	MKL1	0.764105	0	3
Chromosome 10, 22323000-22323999bps	BMI1, COMMD3-BMI1	0.764105	0	3
Chromosome 10, 97444000-97444999bps	EXOSC1	0.764105	0	3
Chromosome 12, 116257000-116257999bps	MED13L	0.764105	0	3
[truncated: 63,003 more rows]

## Sheet: WNT pos. reg. high str. AS int.
WNT positive regulator high stringency screen antisense intronic insertion enrichment analysis
			Total insertions in unsorted cells	Total insertions in sorted cells
			457917	124363
Genomic location of bin	Overlapping genes	FDR-corrected p-value	Antisense intronic insertions in bin in unsorted cells	Antisense intronic insertions in bin in sorted cells
Chromosome 16, 4271000-4271999bps	TFAP4	2.75211e-11	15	39
Chromosome 16, 4270000-4270999bps	TFAP4	0.0167786	14	20
Chromosome 12, 26730000-26730999bps	ITPR2	0.402806	3	9
Chromosome 3, 17972000-17972999bps	LOC339862	0.402806	0	5
Chromosome 1, 77984000-77984999bps	DNAJB4	0.402806	0	5
Chromosome 1, 54763000-54763999bps	PARS2	0.402806	0	5
Chromosome 12, 26727000-26727999bps	ITPR2	0.402806	11	12
Chromosome 21, 43728000-43728999bps	PDXK	0.402806	2	6
Chromosome 12, 49368000-49368999bps	SPATS2	0.402806	2	6
Chromosome 3, 71694000-71694999bps	EIF4E3	0.402806	0	4
Chromosome 11, 108926000-108926999bps	DDX10	0.402806	0	4
Chromosome 9, 18607000-18607999bps	ADAMTSL1	0.402806	0	4
Chromosome 12, 8462000-8462999bps	CLEC6A	0.402806	0	4
Chromosome 7, 134048000-134048999bps	EXOC4	0.402806	0	4
Chromosome 10, 68328000-68328999bps	PBLD	0.402806	1	5
Chromosome 10, 25475000-25475999bps	GPR158	0.402806	1	5
Chromosome X, 24659000-24659999bps	PCYT1B	0.402806	3	6
Chromosome 6, 11036000-11036999bps	ELOVL2	0.402806	3	6
Chromosome 22, 17639000-17639999bps	BCL2L13	0.402806	3	6
Chromosome 7, 99842000-99842999bps	CYP3A43	0.402806	5	7
Chromosome 4, 16731000-16731999bps	LDB2	0.402806	2	5
Chromosome 5, 139275000-139275999bps	MATR3, SNHG4	0.402806	2	5
Chromosome 1, 1777000-1777999bps	NADK	0.402806	2	5
Chromosome 2, 218218000-218218999bps	ARPC2	0.402806	2	5
Chromosome 3, 60079000-60079999bps	FHIT	0.402806	2	5
Chromosome 13, 25834000-25834999bps	ATP8A2	0.402806	7	8
Chromosome 10, 21728000-21728999bps	MLLT10	0.402806	1	4
Chromosome 2, 88692000-88692999bps	RPIA	0.402806	1	4
Chromosome 5, 107401000-107401999bps	EFNA5	0.402806	1	4
Chromosome 9, 72674000-72674999bps	TMC1	0.402806	1	4
Chromosome 20, 47503000-47503999bps	NCOA3	0.402806	1	4
Chromosome 7, 1027000-1027999bps	C7orf50	0.402806	1	4
Chromosome 7, 83447000-83447999bps	SEMA3E	0.402806	4	6
Chromosome 12, 9865000-9865999bps	CLEC2B	0.402806	4	6
Chromosome 12, 121800000-121800999bps	LINC01089	0.402806	4	6
Chromosome 8, 38760000-38760999bps	TACC1	0.402806	0	3
Chromosome 15, 78298000-78298999bps	WDR61	0.402806	0	3
Chromosome 11, 10390000-10390999bps	CAND1.11	0.402806	0	3
Chromosome 14, 28764000-28764999bps	FOXG1-AS1	0.402806	0	3
Chromosome 17, 33362000-33362999bps	ASIC2	0.402806	0	3
Chromosome 17, 5920000-5920999bps	LOC339166	0.402806	0	3
Chromosome 6, 129646000-129646999bps	ARHGAP18	0.402806	0	3
Chromosome 7, 8617000-8617999bps	NXPH1	0.402806	0	3
Chromosome 15, 86620000-86620999bps	AGBL1	0.402806	0	3
Chromosome 2, 104847000-104847999bps	LINC01158	0.402806	0	3
Chromosome 6, 63574000-63574999bps	PTP4A1	0.402806	0	3
Chromosome 15, 48268000-48268999bps	SLC12A1	0.402806	0	3
Chromosome 6, 149715000-149715999bps	LATS1	0.402806	0	3
Chromosome 11, 101942000-101942999bps	CEP126	0.402806	0	3
Chromosome 10, 116976000-116976999bps	SHTN1	0.402806	0	3
Chromosome 5, 38849000-38849999bps	OSMR	0.402806	0	3
Chromosome 12, 111122000-111122999bps	CUX2	0.402806	0	3
Chromosome 3, 152316000-152316999bps	MBNL1	0.402806	0	3
Chromosome 8, 50452000-50452999bps	SNTG1	0.402806	0	3
Chromosome 8, 115432000-115432999bps	TRPS1	0.402806	0	3
Chromosome 6, 56522000-56522999bps	DST	0.402806	0	3
Chromosome 1, 202340000-202340999bps	UBE2T	0.402806	0	3
Chromosome 8, 17191000-17191999bps	ZDHHC2	0.402806	0	3
Chromosome 8, 27607000-27607999bps	CLU	0.402806	0	3
Chromosome X, 153819000-153819999bps	PDZD4	0.402806	0	3
Chromosome 14, 71002000-71002999bps	PCNX	0.402806	0	3
Chromosome 19, 9583000-9583999bps	ZNF121	0.402806	3	5
Chromosome 6, 53839000-53839999bps	LRRC1	0.402806	3	5
Chromosome 19, 10887000-10887999bps	CARM1	0.402806	3	5
Chromosome 1, 47226000-47226999bps	TAL1	0.402806	3	5
Chromosome 19, 30002000-30002999bps	URI1	0.402806	5	6
Chromosome 15, 83510000-83510999bps	SH3GL3	0.402806	5	6
Chromosome 1, 72018000-72018999bps	NEGR1	0.402806	5	6
Chromosome 11, 34053000-34053999bps	CAPRIN1	0.402806	9	8
Chromosome 15, 88540000-88540999bps	DET1	0.402806	9	8
Chromosome 15, 67067000-67067999bps	SMAD3	0.402806	2	4
Chromosome 15, 60804000-60804999bps	RORA	0.402806	2	4
Chromosome 7, 151252000-151252999bps	SMARCD3	0.402806	2	4
Chromosome 4, 6973000-6973999bps	TBC1D14	0.402806	2	4
Chromosome 1, 29337000-29337999bps	LOC101928460	0.402806	2	4
Chromosome 3, 59923000-59923999bps	FHIT	0.402806	2	4
Chromosome 3, 113298000-113298999bps	CFAP44	0.402806	2	4
Chromosome 7, 18409000-18409999bps	HDAC9	0.402806	2	4
Chromosome 5, 91101000-91101999bps	ADGRV1	0.402806	2	4
Chromosome 7, 82122000-82122999bps	CACNA2D1	0.402806	2	4
Chromosome 12, 23888000-23888999bps	SOX5	0.402806	2	4
Chromosome 5, 43579000-43579999bps	NNT-AS1	0.402806	2	4
Chromosome 6, 148820000-148820999bps	UST	0.402806	2	4
Chromosome 22, 47066000-47066999bps	TBC1D22A	0.402806	2	4
Chromosome 11, 30489000-30489999bps	MPPED2	0.402806	2	4
Chromosome 1, 8409000-8409999bps	RERE	0.402806	2	4
Chromosome 4, 41082000-41082999bps	APBB2	0.402806	2	4
Chromosome 8, 48009000-48009999bps	UBE2V2	0.402806	2	4
Chromosome 2, 39364000-39364999bps	MAP4K3	0.402806	2	4
Chromosome 7, 47335000-47335999bps	TNS3	0.402806	2	4
Chromosome 17, 37492000-37492999bps	DUSP14	0.402806	2	4
Chromosome 15, 44713000-44713999bps	B2M	0.402806	2	4
Chromosome 7, 16420000-16420999bps	ISPD	0.402806	2	4
Chromosome 20, 47575000-47575999bps	NCOA3	0.402806	17	11
Chromosome 3, 109336000-109336999bps	DPPA4	0.402806	4	5
Chromosome X, 113136000-113136999bps	LOC101928437	0.402806	4	5
Chromosome 13, 39489000-39489999bps	LHFP	0.402806	4	5
Chromosome 6, 3070000-3070999bps	RIPK1	0.402806	4	5
Chromosome 11, 9801000-9801999bps	SBF2, SBF2-AS1	0.402806	6	6
Chromosome 15, 52020000-52020999bps	MAPK6	0.402806	6	6
Chromosome 10, 124743000-124743999bps	FAM53B	0.402806	6	6
Chromosome 18, 3454000-3454999bps	TGIF1	0.402806	6	6
Chromosome 11, 86036000-86036999bps	PICALM	0.402806	1	3
Chromosome 5, 40797000-40797999bps	PRKAA1	0.402806	1	3
Chromosome 16, 24196000-24196999bps	PRKCB	0.402806	1	3
Chromosome 19, 42475000-42475999bps	LIPE-AS1	0.402806	1	3
Chromosome 6, 101434000-101434999bps	GRIK2	0.402806	1	3
Chromosome 3, 111046000-111046999bps	PVRL3-AS1	0.402806	1	3
Chromosome 19, 44848000-44848999bps	PVRL2	0.402806	1	3
Chromosome 10, 15346000-15346999bps	FAM171A1	0.402806	1	3
Chromosome 17, 60388000-60388999bps	USP32	0.402806	1	3
Chromosome 1, 44630000-44630999bps	RNF220	0.402806	1	3
Chromosome 5, 159228000-159228999bps	LOC105377682	0.402806	1	3
Chromosome 6, 35026000-35026999bps	ANKS1A	0.402806	1	3
Chromosome 18, 4131000-4131999bps	DLGAP1	0.402806	1	3
Chromosome 18, 79987000-79987999bps	TXNL4A	0.402806	1	3
Chromosome 14, 67929000-67929999bps	RAD51B	0.402806	1	3
Chromosome 12, 122874000-122874999bps	VPS37B	0.402806	1	3
Chromosome 3, 51966000-51966999bps	PCBP4	0.402806	1	3
Chromosome 18, 190000-190999bps	USP14	0.402806	1	3
Chromosome 22, 19881000-19881999bps	TXNRD2	0.402806	1	3
Chromosome 2, 178223000-178223999bps	OSBPL6	0.402806	1	3
Chromosome 9, 33884000-33884999bps	UBE2R2	0.402806	1	3
Chromosome 1, 32015000-32015999bps	KHDRBS1	0.402806	1	3
Chromosome 21, 18570000-18570999bps	MIR548XHG	0.402806	1	3
Chromosome 9, 89702000-89702999bps	UNQ6494	0.402806	1	3
Chromosome 22, 40229000-40229999bps	TNRC6B	0.402806	1	3
Chromosome 3, 170487000-170487999bps	SLC7A14	0.402806	1	3
Chromosome 17, 40064000-40064999bps	THRA	0.402806	1	3
Chromosome 1, 150366000-150366999bps	RPRD2	0.402806	1	3
Chromosome 1, 178460000-178460999bps	RASAL2	0.402806	1	3
Chromosome 5, 373000-373999bps	AHRR	0.402806	1	3
Chromosome 10, 29588000-29588999bps	SVIL	0.402806	1	3
Chromosome 3, 173797000-173797999bps	NLGN1	0.402806	1	3
Chromosome 1, 21936000-21936999bps	HSPG2	0.402806	1	3
Chromosome 1, 183332000-183332999bps	NMNAT2	0.402806	1	3
Chromosome 18, 12949000-12949999bps	SEH1L	0.402806	1	3
Chromosome 19, 58518000-58518999bps	ZBTB45	0.402806	1	3
Chromosome 17, 42576000-42576999bps	PSMC3IP	0.402806	1	3
Chromosome X, 11566000-11566999bps	ARHGAP6	0.402806	1	3
Chromosome 16, 73037000-73037999bps	ZFHX3	0.402806	1	3
Chromosome 8, 97645000-97645999bps	MTDH	0.402806	1	3
Chromosome 4, 61648000-61648999bps	ADGRL3	0.402806	1	3
Chromosome 11, 41114000-41114999bps	LRRC4C	0.402806	1	3
Chromosome 15, 60395000-60395999bps	ANXA2	0.402806	1	3
Chromosome 11, 68313000-68313999bps	LRP5	0.402806	1	3
Chromosome X, 67547000-67547999bps	AR	0.402806	1	3
Chromosome 5, 82294000-82294999bps	ATP6AP1L	0.402806	1	3
Chromosome 6, 15401000-15401999bps	JARID2	0.402806	1	3
Chromosome 5, 35627000-35627999bps	SPEF2	0.402806	1	3
Chromosome 3, 158677000-158677999bps	GFM1	0.402806	1	3
Chromosome 19, 5989000-5989999bps	LOC100128568	0.402806	1	3
Chromosome 11, 12842000-12842999bps	TEAD1	0.402806	1	3
Chromosome 9, 14231000-14231999bps	NFIB	0.402806	1	3
Chromosome 5, 132776000-132776999bps	SEPT8	0.402806	1	3
Chromosome X, 29108000-29108999bps	IL1RAPL1	0.402806	1	3
Chromosome 17, 82754000-82754999bps	TBCD	0.402806	1	3
Chromosome 5, 96286000-96286999bps	LOC101929710	0.402806	1	3
Chromosome 3, 125519000-125519999bps	SNX4	0.402806	1	3
Chromosome X, 138642000-138642999bps	FGF13	0.402806	1	3
Chromosome 3, 169561000-169561999bps	MECOM	0.402806	1	3
Chromosome 17, 950000-950999bps	NXN	0.402806	1	3
Chromosome 7, 82266000-82266999bps	CACNA2D1	0.402806	1	3
Chromosome 18, 55513000-55513999bps	TCF4	0.402806	1	3
Chromosome 6, 135418000-135418999bps	AHI1	0.402806	1	3
Chromosome 20, 32070000-32070999bps	HCK	0.402806	1	3
Chromosome 7, 27910000-27910999bps	JAZF1	0.402806	1	3
Chromosome 1, 42246000-42246999bps	FOXJ3	0.402806	1	3
Chromosome 1, 44885000-44885999bps	EIF2B3	0.402806	1	3
Chromosome 3, 124120000-124120999bps	KALRN	0.402806	1	3
Chromosome 11, 34654000-34654999bps	EHF	0.402806	11	8
Chromosome 16, 15577000-15577999bps	C16orf45	0.402806	9	7
Chromosome 2, 42547000-42547999bps	MTA3	0.402806	7	6
Chromosome 2, 172897000-172897999bps	RAPGEF4	0.402806	3	4
Chromosome 20, 59031000-59031999bps	SLMO2-ATP5E, ATP5E	0.402806	3	4
Chromosome 3, 49165000-49165999bps	CCDC71	0.402806	3	4
Chromosome 20, 2874000-2874999bps	PTPRA	0.402806	3	4
Chromosome 8, 3236000-3236999bps	CSMD1	0.402806	3	4
Chromosome 6, 107510000-107510999bps	SOBP	0.402806	3	4
Chromosome 3, 155174000-155174999bps	MME	0.402806	3	4
Chromosome 13, 71787000-71787999bps	DACH1	0.402806	3	4
Chromosome 19, 39446000-39446999bps	SUPT5H	0.402806	3	4
Chromosome 9, 109111000-109111999bps	TMEM245	0.402806	3	4
Chromosome 9, 18606000-18606999bps	ADAMTSL1	0.402806	3	4
Chromosome 21, 33670000-33670999bps	ITSN1	0.402806	3	4
Chromosome 16, 75065000-75065999bps	ZNRF1	0.402806	5	5
Chromosome 17, 78839000-78839999bps	USP36	0.402806	5	5
Chromosome 3, 60009000-60009999bps	FHIT	0.402806	5	5
Chromosome 1, 6868000-6868999bps	CAMTA1	0.402806	5	5
Chromosome 2, 215402000-215402999bps	FN1	0.402806	5	5
Chromosome 19, 4403000-4403999bps	CHAF1A	0.402806	5	5
Chromosome X, 2499000-2499999bps	DHRSX, ZBED1	0.402806	5	5
Chromosome 12, 108690000-108690999bps	CORO1C	0.402806	5	5
Chromosome 11, 96338000-96338999bps	MAML2	0.402806	0	2
Chromosome 6, 105346000-105346999bps	PREP	0.402806	0	2
Chromosome 8, 65671000-65671999bps	MTFR1	0.402806	0	2
Chromosome 12, 121535000-121535999bps	KDM2B	0.402806	0	2
Chromosome 1, 67308000-67308999bps	IL12RB2	0.402806	0	2
Chromosome 3, 42827000-42827999bps	ACKR2	0.402806	0	2
Chromosome 12, 104219000-104219999bps	TXNRD1	0.402806	0	2
Chromosome 4, 5206000-5206999bps	STK32B	0.402806	0	2
Chromosome 3, 113243000-113243999bps	BOC	0.402806	0	2
Chromosome 6, 82989000-82989999bps	UBE3D	0.402806	0	2
Chromosome 4, 72491000-72491999bps	ADAMTS3	0.402806	0	2
Chromosome 6, 144636000-144636999bps	UTRN	0.402806	0	2
Chromosome 2, 156437000-156437999bps	GPD2	0.402806	0	2
Chromosome 15, 68599000-68599999bps	CORO2B	0.402806	0	2
Chromosome 15, 37058000-37058999bps	MEIS2	0.402806	0	2
Chromosome 9, 17229000-17229999bps	CNTLN	0.402806	0	2
Chromosome X, 63515000-63515999bps	LINC01278	0.402806	0	2
Chromosome 12, 124053000-124053999bps	ZNF664-FAM101A	0.402806	0	2
Chromosome 11, 63480000-63480999bps	HRASLS5	0.402806	0	2
Chromosome 15, 48478000-48478999bps	FBN1	0.402806	0	2
Chromosome X, 48928000-48928999bps	OTUD5	0.402806	0	2
Chromosome 2, 38601000-38601999bps	HNRNPLL	0.402806	0	2
Chromosome 11, 16279000-16279999bps	SOX6	0.402806	0	2
Chromosome 15, 90406000-90406999bps	IQGAP1	0.402806	0	2
Chromosome 3, 79246000-79246999bps	ROBO1	0.402806	0	2
Chromosome 20, 31560000-31560999bps	HM13	0.402806	0	2
Chromosome 5, 38383000-38383999bps	EGFLAM	0.402806	0	2
Chromosome 20, 3566000-3566999bps	ATRN	0.402806	0	2
Chromosome 9, 72685000-72685999bps	TMC1	0.402806	0	2
Chromosome 11, 101943000-101943999bps	CEP126	0.402806	0	2
Chromosome X, 148858000-148858999bps	AFF2	0.402806	0	2
Chromosome 16, 15682000-15682999bps	NDE1	0.402806	0	2
Chromosome 15, 92649000-92649999bps	FAM174B	0.402806	0	2
Chromosome 6, 151339000-151339999bps	AKAP12	0.402806	0	2
Chromosome 3, 16886000-16886999bps	PLCL2	0.402806	0	2
Chromosome 19, 52668000-52668999bps	ZNF83	0.402806	0	2
Chromosome 16, 56283000-56283999bps	GNAO1	0.402806	0	2
Chromosome 13, 71591000-71591999bps	DACH1	0.402806	0	2
Chromosome 18, 11766000-11766999bps	GNAL	0.402806	0	2
Chromosome 8, 135459000-135459999bps	KHDRBS3	0.402806	0	2
Chromosome 8, 58862000-58862999bps	TOX	0.402806	0	2
Chromosome 11, 108928000-108928999bps	DDX10	0.402806	0	2
Chromosome 1, 71774000-71774999bps	NEGR1	0.402806	0	2
Chromosome 12, 11786000-11786999bps	ETV6	0.402806	0	2
Chromosome 4, 20487000-20487999bps	SLIT2	0.402806	0	2
Chromosome 6, 101590000-101590999bps	GRIK2	0.402806	0	2
Chromosome 13, 39491000-39491999bps	LHFP	0.402806	0	2
Chromosome 6, 90218000-90218999bps	BACH2	0.402806	0	2
Chromosome 10, 101465000-101465999bps	BTRC	0.402806	0	2
Chromosome 3, 181640000-181640999bps	SOX2-OT	0.402806	0	2
Chromosome 10, 63241000-63241999bps	JMJD1C	0.402806	0	2
Chromosome 18, 34707000-34707999bps	DTNA	0.402806	0	2
Chromosome 12, 44625000-44625999bps	NELL2	0.402806	0	2
Chromosome 17, 20216000-20216999bps	SPECC1	0.402806	0	2
Chromosome 14, 64981000-64981999bps	CHURC1-FNTB	0.402806	0	2
Chromosome 4, 30916000-30916999bps	PCDH7	0.402806	0	2
Chromosome 3, 173901000-173901999bps	NLGN1	0.402806	0	2
Chromosome 11, 13438000-13438999bps	BTBD10	0.402806	0	2
Chromosome 7, 155511000-155511999bps	CNPY1	0.402806	0	2
Chromosome 12, 41337000-41337999bps	PDZRN4	0.402806	0	2
Chromosome 14, 72884000-72884999bps	DPF3	0.402806	0	2
Chromosome 20, 10468000-10468999bps	SLX4IP	0.402806	0	2
Chromosome 3, 17683000-17683999bps	TBC1D5	0.402806	0	2
Chromosome 16, 87967000-87967999bps	BANP	0.402806	0	2
Chromosome 15, 35556000-35556999bps	DPH6-AS1	0.402806	0	2
Chromosome 8, 93538000-93538999bps	LINC00535	0.402806	0	2
Chromosome 4, 38924000-38924999bps	FAM114A1	0.402806	0	2
Chromosome 15, 52482000-52482999bps	MYO5A	0.402806	0	2
Chromosome 11, 9872000-9872999bps	SBF2, LOC101928008	0.402806	0	2
Chromosome 5, 72152000-72152999bps	MAP1B	0.402806	0	2
Chromosome 8, 116864000-116864999bps	RAD21	0.402806	0	2
Chromosome 13, 53849000-53849999bps	LINC00558	0.402806	0	2
Chromosome 1, 98663000-98663999bps	SNX7	0.402806	0	2
Chromosome 9, 89662000-89662999bps	UNQ6494	0.402806	0	2
Chromosome 10, 62040000-62040999bps	ARID5B	0.402806	0	2
Chromosome 19, 2984000-2984999bps	TLE6	0.402806	0	2
Chromosome 15, 73518000-73518999bps	REC114	0.402806	0	2
Chromosome 11, 26498000-26498999bps	ANO3	0.402806	0	2
Chromosome 5, 122776000-122776999bps	SNX2	0.402806	0	2
Chromosome 6, 53893000-53893999bps	LRRC1	0.402806	0	2
Chromosome 6, 16311000-16311999bps	ATXN1	0.402806	0	2
Chromosome 6, 11025000-11025999bps	ELOVL2	0.402806	0	2
Chromosome 11, 84513000-84513999bps	DLG2	0.402806	0	2
Chromosome 13, 113481000-113481999bps	DCUN1D2	0.402806	0	2
Chromosome 3, 84966000-84966999bps	CADM2	0.402806	0	2
Chromosome 5, 176415000-176415999bps	CLTB	0.402806	0	2
Chromosome 4, 121207000-121207999bps	TNIP3	0.402806	0	2
Chromosome 6, 124276000-124276999bps	NKAIN2	0.402806	0	2
Chromosome 11, 69053000-69053999bps	TPCN2	0.402806	0	2
Chromosome 13, 94777000-94777999bps	LOC101927284	0.402806	0	2
Chromosome 1, 24418000-24418999bps	NIPAL3	0.402806	0	2
Chromosome 6, 143859000-143859999bps	LTV1	0.402806	0	2
Chromosome 7, 143900000-143900999bps	TCAF1	0.402806	0	2
Chromosome 6, 10748000-10748999bps	TMEM14B	0.402806	0	2
Chromosome 2, 154414000-154414999bps	GALNT13	0.402806	0	2
Chromosome 11, 117712000-117712999bps	DSCAML1	0.402806	0	2
Chromosome 4, 4485000-4485999bps	STX18	0.402806	0	2
Chromosome 2, 59259000-59259999bps	LOC101927285	0.402806	0	2
Chromosome 2, 114729000-114729999bps	DPP10	0.402806	0	2
Chromosome 3, 125917000-125917999bps	FAM86JP	0.402806	0	2
Chromosome 2, 135666000-135666999bps	R3HDM1	0.402806	0	2
Chromosome 12, 9649000-9649999bps	LOC374443	0.402806	0	2
Chromosome 3, 179825000-179825999bps	PEX5L	0.402806	0	2
Chromosome 11, 10099000-10099999bps	SBF2	0.402806	0	2
Chromosome 12, 24017000-24017999bps	SOX5	0.402806	0	2
Chromosome 4, 25313000-25313999bps	ZCCHC4	0.402806	0	2
Chromosome 1, 98673000-98673999bps	SNX7	0.402806	0	2
Chromosome 18, 42231000-42231999bps	LINC00907	0.402806	0	2
Chromosome 4, 163549000-163549999bps	MARCH1	0.402806	0	2
Chromosome 9, 3479000-3479999bps	RFX3	0.402806	0	2
Chromosome 15, 78072000-78072999bps	TBC1D2B	0.402806	0	2
Chromosome 17, 2434000-2434999bps	METTL16	0.402806	0	2
Chromosome 11, 87041000-87041999bps	TMEM135	0.402806	0	2
Chromosome X, 148854000-148854999bps	AFF2	0.402806	0	2
Chromosome 9, 112752000-112752999bps	SNX30	0.402806	0	2
Chromosome 11, 40843000-40843999bps	LRRC4C	0.402806	0	2
Chromosome 17, 66109000-66109999bps	CEP112	0.402806	0	2
Chromosome 1, 114439000-114439999bps	TRIM33	0.402806	0	2
Chromosome 2, 85885000-85885999bps	ST3GAL5	0.402806	0	2
Chromosome 10, 5427000-5427999bps	NET1	0.402806	0	2
Chromosome 7, 24576000-24576999bps	MPP6	0.402806	0	2
Chromosome 3, 183698000-183698999bps	YEATS2	0.402806	0	2
Chromosome 10, 24883000-24883999bps	PRTFDC1	0.402806	0	2
Chromosome 19, 4404000-4404999bps	CHAF1A	0.402806	0	2
Chromosome 5, 147567000-147567999bps	JAKMIP2-AS1	0.402806	0	2
Chromosome 11, 96045000-96045999bps	MAML2	0.402806	0	2
Chromosome X, 40148000-40148999bps	BCOR	0.402806	0	2
Chromosome 3, 52682000-52682999bps	PBRM1	0.402806	0	2
Chromosome 10, 1030000-1030999bps	IDI2-AS1	0.402806	0	2
Chromosome 3, 185550000-185550999bps	LIPH	0.402806	0	2
Chromosome 3, 142577000-142577999bps	ATR	0.402806	0	2
Chromosome 7, 78265000-78265999bps	MAGI2	0.402806	0	2
Chromosome 7, 47576000-47576999bps	TNS3	0.402806	0	2
Chromosome 3, 119239000-119239999bps	B4GALT4-AS1, B4GALT4	0.402806	0	2
Chromosome 22, 40478000-40478999bps	MKL1	0.402806	0	2
Chromosome 1, 114441000-114441999bps	TRIM33	0.402806	0	2
Chromosome 13, 85138000-85138999bps	LINC00375	0.402806	0	2
Chromosome 3, 64864000-64864999bps	ADAMTS9-AS2	0.402806	0	2
Chromosome 7, 82264000-82264999bps	CACNA2D1	0.402806	0	2
Chromosome 7, 81666000-81666999bps	LOC100128317	0.402806	0	2
Chromosome 16, 46963000-46963999bps	DNAJA2	0.402806	0	2
Chromosome 16, 18799000-18799999bps	ARL6IP1	0.402806	0	2
Chromosome 7, 90104000-90104999bps	STEAP2-AS1	0.402806	0	2
Chromosome 7, 36395000-36395999bps	ANLN	0.402806	0	2
Chromosome 4, 41362000-41362999bps	LIMCH1	0.402806	0	2
Chromosome 3, 71692000-71692999bps	EIF4E3	0.402806	0	2
Chromosome 2, 47897000-47897999bps	FBXO11	0.402806	0	2
Chromosome 5, 91312000-91312999bps	LUCAT1	0.402806	0	2
Chromosome 10, 26824000-26824999bps	ABI1	0.402806	0	2
Chromosome 4, 92808000-92808999bps	GRID2	0.402806	0	2
Chromosome 6, 21144000-21144999bps	CDKAL1	0.402806	0	2
Chromosome 11, 27356000-27356999bps	CCDC34	0.402806	0	2
Chromosome 15, 90043000-90043999bps	ZNF710	0.402806	0	2
Chromosome 14, 29866000-29866999bps	PRKD1	0.402806	0	2
Chromosome 11, 96385000-96385999bps	CCDC82	0.402806	0	2
Chromosome 17, 59785000-59785999bps	VMP1	0.402806	0	2
Chromosome 7, 2404000-2404999bps	CHST12	0.402806	0	2
Chromosome 14, 56176000-56176999bps	PELI2	0.402806	0	2
Chromosome 7, 44640000-44640999bps	OGDH	0.402806	0	2
Chromosome 13, 93809000-93809999bps	GPC6	0.402806	0	2
Chromosome 8, 66663000-66663999bps	VCPIP1	0.402806	0	2
Chromosome 12, 3548000-3548999bps	PRMT8	0.402806	0	2
Chromosome 3, 113292000-113292999bps	CFAP44	0.402806	0	2
Chromosome 9, 73154000-73154999bps	ANXA1	0.402806	0	2
Chromosome 1, 187473000-187473999bps	LINC01037	0.402806	0	2
Chromosome 5, 16838000-16838999bps	MYO10	0.402806	0	2
Chromosome 8, 28712000-28712999bps	EXTL3	0.402806	0	2
Chromosome 3, 77316000-77316999bps	ROBO2	0.402806	0	2
Chromosome 12, 12538000-12538999bps	DUSP16	0.402806	0	2
Chromosome 9, 129963000-129963999bps	FNBP1	0.402806	0	2
Chromosome 12, 50649000-50649999bps	DIP2B	0.402806	0	2
Chromosome 12, 42200000-42200999bps	YAF2	0.402806	0	2
Chromosome 1, 179060000-179060999bps	FAM20B	0.402806	0	2
Chromosome 1, 44418000-44418999bps	RNF220	0.402806	0	2
Chromosome 3, 108089000-108089999bps	CD47	0.402806	0	2
Chromosome 4, 94537000-94537999bps	PDLIM5	0.402806	0	2
Chromosome 15, 65791000-65791999bps	DENND4A	0.402806	0	2
Chromosome 14, 37707000-37707999bps	TTC6	0.402806	0	2
Chromosome 10, 20159000-20159999bps	PLXDC2	0.402806	0	2
Chromosome 14, 62786000-62786999bps	KCNH5	0.402806	0	2
Chromosome 11, 86336000-86336999bps	C11orf73	0.402806	0	2
Chromosome 12, 28374000-28374999bps	CCDC91	0.402806	0	2
Chromosome 9, 72556000-72556999bps	TMC1	0.402806	0	2
Chromosome 22, 38016000-38016999bps	MIR5096, POLR2F	0.402806	0	2
Chromosome 20, 50119000-50119999bps	TMEM189-UBE2V1	0.402806	0	2
Chromosome 10, 24453000-24453999bps	KIAA1217	0.402806	0	2
Chromosome 1, 152329000-152329999bps	FLG-AS1	0.402806	0	2
Chromosome 3, 25434000-25434999bps	RARB	0.402806	0	2
Chromosome 1, 1827000-1827999bps	GNB1	0.402806	0	2
Chromosome 16, 14636000-14636999bps	BFAR	0.402806	0	2
Chromosome 20, 46971000-46971999bps	EYA2	0.402806	0	2
Chromosome 14, 89617000-89617999bps	FOXN3	0.402806	0	2
Chromosome 20, 8872000-8872999bps	PLCB1	0.402806	0	2
Chromosome 4, 112651000-112651999bps	LARP7	0.402806	0	2
Chromosome 8, 17692000-17692999bps	MTUS1	0.402806	0	2
Chromosome 20, 50516000-50516999bps	PTPN1	0.402806	0	2
Chromosome 2, 50878000-50878999bps	NRXN1	0.402806	0	2
Chromosome 7, 36349000-36349999bps	KIAA0895	0.402806	0	2
Chromosome 2, 205077000-205077999bps	PARD3B	0.402806	0	2
Chromosome 3, 15310000-15310999bps	SH3BP5	0.402806	0	2
Chromosome X, 31265000-31265999bps	DMD	0.402806	0	2
Chromosome 8, 2127000-2127999bps	MYOM2	0.402806	0	2
Chromosome 2, 216110000-216110999bps	XRCC5	0.402806	0	2
Chromosome 3, 85604000-85604999bps	CADM2	0.402806	0	2
Chromosome 4, 122992000-122992999bps	SPATA5	0.402806	0	2
Chromosome 7, 16206000-16206999bps	ISPD	0.402806	0	2
Chromosome 1, 232457000-232457999bps	SIPA1L2	0.402806	0	2
Chromosome 1, 184060000-184060999bps	TSEN15	0.402806	0	2
Chromosome X, 46962000-46962999bps	JADE3	0.402806	0	2
Chromosome 10, 35545000-35545999bps	CCNY	0.402806	0	2
Chromosome 2, 242063000-242063999bps	LINC01237	0.402806	0	2
Chromosome 3, 114418000-114418999bps	ZBTB20	0.402806	0	2
Chromosome 7, 73512000-73512999bps	BAZ1B	0.402806	0	2
Chromosome 15, 77423000-77423999bps	HMG20A	0.402806	0	2
Chromosome 9, 69826000-69826999bps	C9orf135	0.402806	0	2
Chromosome 12, 40020000-40020999bps	SLC2A13	0.402806	0	2
Chromosome 13, 59683000-59683999bps	DIAPH3	0.402806	0	2
Chromosome 3, 70982000-70982999bps	FOXP1	0.402806	0	2
Chromosome 20, 37868000-37868999bps	CTNNBL1	0.402806	0	2
Chromosome 3, 120597000-120597999bps	NDUFB4	0.402806	0	2
Chromosome 7, 104175000-104175999bps	ORC5	0.402806	0	2
Chromosome 9, 124018000-124018999bps	LHX2	0.402806	0	2
Chromosome 4, 173372000-173372999bps	SAP30	0.402806	0	2
Chromosome 13, 71783000-71783999bps	DACH1	0.402806	0	2
Chromosome 15, 64002000-64002999bps	DAPK2	0.402806	0	2
Chromosome 5, 10601000-10601999bps	ANKRD33B	0.402806	0	2
Chromosome 3, 101725000-101725999bps	CEP97	0.402806	0	2
Chromosome 8, 64091000-64091999bps	LOC102724623	0.402806	0	2
Chromosome X, 110966000-110966999bps	PAK3	0.402806	0	2
Chromosome 14, 54581000-54581999bps	SAMD4A	0.402806	0	2
Chromosome 6, 36463000-36463999bps	KCTD20	0.402806	0	2
Chromosome 14, 92105000-92105999bps	ATXN3	0.402806	0	2
Chromosome 12, 65895000-65895999bps	HMGA2	0.402806	0	2
Chromosome 7, 158786000-158786999bps	ESYT2	0.402806	0	2
Chromosome 12, 50364000-50364999bps	FAM186A	0.402806	0	2
Chromosome 19, 48654000-48654999bps	SEC1P	0.402806	0	2
Chromosome X, 46584000-46584999bps	CHST7	0.402806	0	2
Chromosome 12, 64040000-64040999bps	SRGAP1	0.402806	0	2
Chromosome 3, 33138000-33138999bps	CRTAP	0.402806	0	2
Chromosome 2, 3608000-3608999bps	COLEC11	0.402806	0	2
Chromosome 15, 70762000-70762999bps	UACA	0.402806	0	2
Chromosome 6, 11319000-11319999bps	NEDD9	0.402806	0	2
Chromosome 6, 75949000-75949999bps	IMPG1	0.402806	0	2
Chromosome 10, 12180000-12180999bps	NUDT5	0.402806	0	2
Chromosome 8, 28946000-28946999bps	HMBOX1	0.402806	0	2
Chromosome 5, 169004000-169004999bps	SLIT3	0.402806	0	2
Chromosome 1, 46206000-46206999bps	POMGNT1, LURAP1	0.402806	0	2
Chromosome 21, 33478000-33478999bps	TMEM50B	0.402806	0	2
Chromosome 6, 107494000-107494999bps	SOBP	0.402806	0	2
Chromosome 2, 111961000-111961999bps	MERTK	0.402806	0	2
Chromosome 16, 72634000-72634999bps	LINC01572	0.402806	0	2
Chromosome 7, 117852000-117852999bps	CTTNBP2	0.402806	0	2
Chromosome 6, 151299000-151299999bps	AKAP12	0.402806	0	2
Chromosome 7, 114656000-114656999bps	FOXP2	0.402806	0	2
Chromosome 4, 76587000-76587999bps	SHROOM3	0.402806	0	2
Chromosome 9, 17444000-17444999bps	CNTLN	0.402806	0	2
Chromosome 5, 176543000-176543999bps	CDHR2	0.402806	0	2
Chromosome 12, 24914000-24914999bps	BCAT1	0.402806	0	2
Chromosome 4, 113271000-113271999bps	ANK2	0.402806	0	2
Chromosome 22, 50137000-50137999bps	MOV10L1	0.402806	0	2
Chromosome 11, 46348000-46348999bps	DGKZ	0.402806	0	2
Chromosome 12, 79294000-79294999bps	SYT1	0.402806	0	2
Chromosome 2, 74199000-74199999bps	MTHFD2	0.402806	0	2
Chromosome 16, 19290000-19290999bps	CLEC19A	0.402806	0	2
Chromosome 2, 66662000-66662999bps	LOC100507073	0.402806	0	2
Chromosome 11, 22235000-22235999bps	ANO5	0.402806	0	2
Chromosome 8, 71359000-71359999bps	EYA1	0.402806	0	2
Chromosome 5, 136146000-136146999bps	SMAD5	0.402806	0	2
Chromosome 4, 37978000-37978999bps	TBC1D1	0.402806	0	2
Chromosome 1, 1032000-1032999bps	AGRN	0.402806	0	2
Chromosome 17, 78366000-78366999bps	LOC101928674	0.402806	0	2
Chromosome 6, 112289000-112289999bps	LOC101927640	0.402806	0	2
Chromosome 7, 108329000-108329999bps	NRCAM	0.402806	0	2
Chromosome 2, 978000-978999bps	SNTG2	0.402806	0	2
Chromosome 4, 153160000-153160999bps	TRIM2	0.402806	0	2
Chromosome 11, 13384000-13384999bps	ARNTL	0.402806	0	2
Chromosome 7, 909000-909999bps	ADAP1	0.402806	0	2
Chromosome 19, 3367000-3367999bps	NFIC	0.402806	20	11
Chromosome 16, 53208000-53208999bps	CHD9	0.402806	10	7
Chromosome 14, 21309000-21309999bps	RPGRIP1	0.402806	18	10
Chromosome 13, 52736000-52736999bps	LECT1	0.402806	8	6
Chromosome 15, 50764000-50764999bps	SPPL2A	0.402806	8	6
Chromosome 10, 17200000-17200999bps	TRDMT1	0.402806	13	8
Chromosome 10, 11875000-11875999bps	PROSER2-AS1	0.402806	6	5
Chromosome 4, 2813000-2813999bps	SH3BP2	0.402806	6	5
Chromosome 8, 3159000-3159999bps	CSMD1	0.402806	6	5
Chromosome 3, 78730000-78730999bps	ROBO1	0.402806	6	5
Chromosome 11, 47566000-47566999bps	PTPMT1	0.402806	6	5
Chromosome 8, 94434000-94434999bps	FSBP, RAD54B	0.402806	6	5
Chromosome X, 45850000-45850999bps	LOC401585	0.402806	16	9
Chromosome 6, 11325000-11325999bps	NEDD9	0.402806	2	3
Chromosome 1, 20762000-20762999bps	HP1BP3	0.402806	2	3
Chromosome 10, 17596000-17596999bps	HACD1	0.402806	2	3
Chromosome 22, 40182000-40182999bps	TNRC6B	0.402806	2	3
Chromosome 11, 87039000-87039999bps	TMEM135	0.402806	2	3
Chromosome 4, 150541000-150541999bps	LRBA	0.402806	2	3
Chromosome 6, 144655000-144655999bps	UTRN	0.402806	2	3
Chromosome 3, 114154000-114154999bps	DRD3	0.402806	2	3
Chromosome 1, 161316000-161316999bps	SDHC	0.402806	2	3
Chromosome 11, 62545000-62545999bps	AHNAK	0.402806	2	3
Chromosome 2, 27408000-27408999bps	PPM1G	0.402806	2	3
Chromosome 20, 6120000-6120999bps	FERMT1	0.402806	2	3
Chromosome 9, 34333000-34333999bps	NUDT2	0.402806	2	3
Chromosome 22, 40818000-40818999bps	SLC25A17	0.402806	2	3
Chromosome 19, 47779000-47779999bps	SEPW1	0.402806	2	3
Chromosome 6, 90219000-90219999bps	BACH2	0.402806	2	3
Chromosome 8, 97344000-97344999bps	LOC101927066	0.402806	2	3
Chromosome 9, 70613000-70613999bps	TRPM3	0.402806	2	3
Chromosome 2, 174836000-174836999bps	CHN1	0.402806	2	3
Chromosome 12, 64221000-64221999bps	C12orf66	0.402806	2	3
Chromosome 4, 87306000-87306999bps	HSD17B13	0.402806	2	3
Chromosome 4, 20320000-20320999bps	SLIT2	0.402806	2	3
Chromosome 12, 28462000-28462999bps	CCDC91	0.402806	2	3
Chromosome 8, 67693000-67693999bps	CPA6	0.402806	2	3
Chromosome X, 148864000-148864999bps	AFF2	0.402806	2	3
Chromosome X, 17116000-17116999bps	REPS2	0.402806	2	3
Chromosome 10, 66893000-66893999bps	CTNNA3	0.402806	2	3
Chromosome 1, 32642000-32642999bps	ZBTB8OS	0.402806	2	3
Chromosome 16, 11073000-11073999bps	CLEC16A	0.402806	2	3
Chromosome 12, 100954000-100954999bps	ANO4	0.402806	2	3
Chromosome 9, 33291000-33291999bps	NFX1	0.402806	2	3
Chromosome 16, 332000-332999bps	AXIN1	0.402806	2	3
Chromosome 17, 1625000-1625999bps	SLC43A2	0.402806	2	3
Chromosome 1, 12381000-12381999bps	VPS13D	0.402806	2	3
Chromosome 2, 23925000-23925999bps	ATAD2B	0.402806	2	3
Chromosome 2, 39992000-39992999bps	SLC8A1-AS1	0.402806	2	3
Chromosome 5, 125324000-125324999bps	LOC101927421	0.402806	2	3
Chromosome 13, 73701000-73701999bps	KLF12	0.402806	2	3
Chromosome 9, 3931000-3931999bps	GLIS3	0.402806	2	3
Chromosome 8, 60518000-60518999bps	RAB2A	0.402806	2	3
Chromosome 7, 116707000-116707999bps	MET	0.402806	2	3
Chromosome 3, 181458000-181458999bps	SOX2-OT	0.402806	2	3
Chromosome 6, 36422000-36422999bps	PXT1	0.402806	2	3
Chromosome 3, 97485000-97485999bps	EPHA6	0.402806	2	3
Chromosome 7, 26813000-26813999bps	SKAP2	0.402806	2	3
Chromosome 1, 243730000-243730999bps	AKT3	0.402806	2	3
Chromosome 22, 20081000-20081999bps	DGCR8	0.402806	2	3
Chromosome 4, 16034000-16034999bps	PROM1	0.402806	2	3
Chromosome 7, 74300000-74300999bps	CLIP2	0.402806	2	3
Chromosome 16, 69725000-69725999bps	NQO1	0.402806	2	3
Chromosome 8, 69003000-69003999bps	LINC01592	0.402806	2	3
Chromosome 22, 28476000-28476999bps	TTC28	0.402806	2	3
Chromosome 1, 8481000-8481999bps	RERE	0.402806	2	3
Chromosome 19, 42472000-42472999bps	LIPE-AS1	0.402806	2	3
Chromosome 6, 649000-649999bps	EXOC2	0.402806	2	3
Chromosome 2, 141113000-141113999bps	LRP1B	0.402806	2	3
Chromosome 5, 107466000-107466999bps	EFNA5	0.402806	2	3
Chromosome 7, 110899000-110899999bps	IMMP2L	0.402806	2	3
Chromosome 11, 9905000-9905999bps	SBF2, LOC101928008	0.402806	2	3
Chromosome 4, 93660000-93660999bps	GRID2	0.402806	2	3
Chromosome 2, 66693000-66693999bps	LOC100507073	0.402806	2	3
Chromosome 18, 31499000-31499999bps	DSG2	0.402806	2	3
Chromosome X, 44227000-44227999bps	EFHC2	0.402806	2	3
Chromosome 7, 39354000-39354999bps	POU6F2	0.402806	2	3
Chromosome 4, 55997000-55997999bps	CEP135	0.402806	2	3
Chromosome 4, 101116000-101116999bps	PPP3CA	0.402806	2	3
Chromosome 12, 56448000-56448999bps	TIMELESS	0.402806	2	3
Chromosome 8, 52222000-52222999bps	ST18	0.402806	2	3
Chromosome 15, 52677000-52677999bps	FAM214A	0.402806	2	3
Chromosome 10, 33234000-33234999bps	NRP1	0.402806	2	3
Chromosome 19, 55460000-55460999bps	ISOC2	0.402806	4	4
Chromosome 7, 93475000-93475999bps	CALCR	0.402806	4	4
Chromosome 8, 28953000-28953999bps	HMBOX1	0.402806	4	4
Chromosome 12, 63981000-63981999bps	SRGAP1	0.402806	4	4
Chromosome 2, 32420000-32420999bps	BIRC6	0.402806	4	4
Chromosome 9, 17322000-17322999bps	CNTLN	0.402806	4	4
Chromosome 16, 73040000-73040999bps	ZFHX3	0.402806	4	4
Chromosome 7, 39200000-39200999bps	POU6F2	0.402806	4	4
Chromosome X, 133562000-133562999bps	GPC3	0.402806	4	4
Chromosome 1, 23529000-23529999bps	E2F2	0.402806	4	4
Chromosome 12, 11789000-11789999bps	ETV6	0.402806	4	4
Chromosome 20, 33673000-33673999bps	NECAB3	0.402806	4	4
Chromosome 14, 64978000-64978999bps	CHURC1-FNTB	0.402806	4	4
Chromosome 10, 119079000-119079999bps	EIF3A	0.402806	4	4
Chromosome 20, 6121000-6121999bps	FERMT1	0.402806	11	7
Chromosome 15, 68817000-68817999bps	ANP32A	0.402806	11	7
Chromosome 12, 77967000-77967999bps	NAV3	0.402806	11	7
Chromosome 3, 50291000-50291999bps	IFRD2	0.402806	14	8
Chromosome 7, 74253000-74253999bps	RFC2	0.402806	14	8
Chromosome 1, 115991000-115991999bps	SLC22A15	0.402806	9	6
Chromosome 10, 101492000-101492999bps	BTRC	0.402806	9	6
Chromosome 12, 26728000-26728999bps	ITPR2	0.402806	9	6
Chromosome 22, 37562000-37562999bps	CDC42EP1	0.402806	17	9
Chromosome 3, 39897000-39897999bps	MYRIP	0.402806	12	7
Chromosome 15, 68228000-68228999bps	CLN6	0.402806	7	5
Chromosome 5, 374000-374999bps	AHRR	0.402806	7	5
Chromosome 20, 37290000-37290999bps	MANBAL	0.402806	7	5
Chromosome 16, 14635000-14635999bps	BFAR	0.402806	7	5
Chromosome 12, 8461000-8461999bps	CLEC6A	0.402806	7	5
Chromosome 20, 64177000-64177999bps	MYT1	0.402806	7	5
Chromosome 16, 67563000-67563999bps	CTCF	0.402806	7	5
Chromosome 3, 85936000-85936999bps	CADM2	0.402806	7	5
Chromosome 20, 5969000-5969999bps	MCM8	0.402806	7	5
Chromosome 6, 53837000-53837999bps	LRRC1	0.402806	15	8
Chromosome 2, 42545000-42545999bps	MTA3	0.402806	18	9
Chromosome 3, 78666000-78666999bps	ROBO1	0.402806	5	4
Chromosome 19, 38003000-38003999bps	SIPA1L3	0.402806	5	4
Chromosome 1, 84946000-84946999bps	MCOLN2	0.402806	5	4
Chromosome 20, 61434000-61434999bps	CDH4	0.402806	5	4
Chromosome 12, 121468000-121468999bps	KDM2B	0.402806	5	4
Chromosome 19, 2544000-2544999bps	GNG7	0.402806	5	4
Chromosome 19, 35089000-35089999bps	HPN-AS1	0.402806	5	4
Chromosome 9, 78244000-78244999bps	CEP78	0.402806	5	4
Chromosome 15, 36754000-36754999bps	C15orf41	0.402806	5	4
Chromosome 10, 97479000-97479999bps	MMS19	0.402806	5	4
Chromosome 18, 79965000-79965999bps	HSBP1L1	0.402806	5	4
Chromosome 15, 31150000-31150999bps	TRPM1	0.402806	5	4
Chromosome 4, 41431000-41431999bps	LIMCH1	0.402806	5	4
Chromosome 17, 16214000-16214999bps	NCOR1	0.402806	5	4
Chromosome 1, 230154000-230154999bps	GALNT2	0.402806	5	4
Chromosome 15, 57446000-57446999bps	CGNL1	0.402806	5	4
Chromosome 22, 29124000-29124999bps	KREMEN1	0.402806	5	4
Chromosome 2, 179148000-179148999bps	SESTD1	0.402806	5	4
Chromosome 6, 56543000-56543999bps	DST	0.402806	5	4
Chromosome 6, 25332000-25332999bps	LRRC16A	0.402806	5	4
Chromosome 14, 21268000-21268999bps	HNRNPC	0.402806	5	4
Chromosome 17, 63157000-63157999bps	TANC2	0.402806	5	4
Chromosome 4, 20318000-20318999bps	SLIT2	0.402806	5	4
Chromosome 17, 45948000-45948999bps	MAPT	0.402806	10	6
Chromosome 20, 34111000-34111999bps	EIF2S2	0.402806	10	6
Chromosome X, 123467000-123467999bps	GRIA3	0.402806	10	6
Chromosome 4, 4480000-4480999bps	STX18, STX18-IT1	0.402806	10	6
Chromosome 17, 75982000-75982999bps	TEN1, TEN1-CDK3	0.402806	10	6
Chromosome 12, 49234000-49234999bps	TUBA1C	0.402806	10	6
Chromosome 9, 34466000-34466999bps	DNAI1	0.402806	30	13
Chromosome 11, 30480000-30480999bps	MPPED2	0.402806	13	7
Chromosome 17, 62544000-62544999bps	TLK2	0.402806	3	3
Chromosome 17, 3694000-3694999bps	P2RX5-TAX1BP3, P2RX5	0.402806	3	3
Chromosome X, 141877000-141877999bps	MAGEC3	0.402806	3	3
Chromosome 9, 17445000-17445999bps	CNTLN	0.402806	3	3
Chromosome 7, 39342000-39342999bps	POU6F2	0.402806	3	3
Chromosome 1, 205313000-205313999bps	NUAK2	0.402806	3	3
Chromosome 8, 115429000-115429999bps	TRPS1	0.402806	3	3
Chromosome 8, 67701000-67701999bps	CPA6	0.402806	3	3
Chromosome 7, 2523000-2523999bps	LFNG	0.402806	3	3
Chromosome 10, 49507000-49507999bps	ERCC6	0.402806	3	3
Chromosome 15, 36755000-36755999bps	C15orf41	0.402806	3	3
Chromosome 12, 81757000-81757999bps	PPFIA2	0.402806	3	3
Chromosome 4, 153258000-153258999bps	TRIM2	0.402806	3	3
Chromosome 10, 74309000-74309999bps	ADK	0.402806	3	3
Chromosome 8, 129988000-129988999bps	FAM49B	0.402806	3	3
Chromosome 9, 89676000-89676999bps	UNQ6494	0.402806	3	3
Chromosome 10, 125154000-125154999bps	CTBP2	0.402806	3	3
Chromosome 5, 15521000-15521999bps	FBXL7	0.402806	3	3
Chromosome 18, 76476000-76476999bps	ZNF516	0.402806	3	3
Chromosome 3, 149662000-149662999bps	WWTR1	0.402806	3	3
Chromosome 15, 75203000-75203999bps	C15orf39	0.402806	3	3
Chromosome 8, 79966000-79966999bps	MRPS28	0.402806	3	3
Chromosome 14, 100900000-100900999bps	MEG8	0.402806	3	3
Chromosome 15, 67148000-67148999bps	SMAD3	0.402806	3	3
Chromosome 4, 164294000-164294999bps	MARCH1	0.402806	3	3
Chromosome 9, 89700000-89700999bps	UNQ6494	0.402806	3	3
Chromosome 18, 36480000-36480999bps	FHOD3	0.402806	3	3
Chromosome X, 24694000-24694999bps	POLA1	0.402806	3	3
Chromosome 13, 40790000-40790999bps	SLC25A15	0.402806	3	3
Chromosome 10, 86863000-86863999bps	BMPR1A	0.402806	3	3
Chromosome 9, 18608000-18608999bps	ADAMTSL1	0.402806	3	3
Chromosome 17, 58918000-58918999bps	PPM1E	0.402806	3	3
Chromosome 6, 138484000-138484999bps	NHSL1	0.402806	3	3
Chromosome 12, 8693000-8693999bps	RIMKLB	0.402806	3	3
Chromosome 5, 35177000-35177999bps	PRLR	0.402806	3	3
Chromosome 18, 58111000-58111999bps	NEDD4L	0.402806	3	3
Chromosome 15, 85472000-85472999bps	AKAP13	0.402806	3	3
Chromosome 3, 89171000-89171999bps	EPHA3	0.402806	3	3
Chromosome 20, 61433000-61433999bps	CDH4	0.402806	3	3
Chromosome 7, 82108000-82108999bps	CACNA2D1	0.402806	3	3
Chromosome X, 136317000-136317999bps	ADGRG4	0.402806	3	3
Chromosome 2, 127857000-127857999bps	POLR2D	0.402806	3	3
Chromosome 7, 149027000-149027999bps	PDIA4	0.402806	3	3
Chromosome 9, 132003000-132003999bps	MED27	0.402806	3	3
Chromosome 2, 232800000-232800999bps	GIGYF2	0.402806	3	3
Chromosome 2, 157262000-157262999bps	GALNT5	0.402806	3	3
Chromosome 2, 170205000-170205999bps	MYO3B	0.402806	3	3
Chromosome 13, 71752000-71752999bps	DACH1	0.402806	3	3
Chromosome 8, 80170000-80170999bps	TPD52	0.402806	3	3
Chromosome 15, 27787000-27787999bps	OCA2	0.402806	3	3
Chromosome 3, 114700000-114700999bps	ZBTB20	0.402806	3	3
Chromosome 3, 78900000-78900999bps	ROBO1	0.402806	3	3
Chromosome 2, 180983000-180983999bps	UBE2E3	0.402806	3	3
Chromosome 14, 94175000-94175999bps	PPP4R4	0.402806	3	3
Chromosome 8, 63206000-63206999bps	YTHDF3	0.402806	3	3
Chromosome 5, 42989000-42989999bps	FLJ32255	0.402806	3	3
Chromosome 6, 138493000-138493999bps	NHSL1	0.402806	3	3
Chromosome 10, 33332000-33332999bps	NRP1	0.402806	3	3
Chromosome 1, 61084000-61084999bps	NFIA	0.402806	3	3
Chromosome 1, 85199000-85199999bps	SYDE2	0.402806	3	3
Chromosome 10, 17199000-17199999bps	TRDMT1	0.402806	3	3
Chromosome 15, 83478000-83478999bps	SH3GL3	0.402806	1	2
Chromosome 2, 47301000-47301999bps	LOC101927043	0.402806	1	2
Chromosome 18, 42340000-42340999bps	LINC00907	0.402806	1	2
Chromosome 16, 52555000-52555999bps	CASC16	0.402806	1	2
Chromosome 1, 89576000-89576999bps	LRRC8B	0.402806	1	2
Chromosome 11, 118437000-118437999bps	KMT2A	0.402806	1	2
Chromosome 12, 8463000-8463999bps	CLEC6A	0.402806	1	2
Chromosome 7, 18440000-18440999bps	HDAC9	0.402806	1	2
Chromosome 12, 53591000-53591999bps	ATF7	0.402806	1	2
Chromosome 1, 31677000-31677999bps	COL16A1	0.402806	1	2
Chromosome 2, 66685000-66685999bps	LOC100507073	0.402806	1	2
Chromosome 12, 72534000-72534999bps	TRHDE	0.402806	1	2
Chromosome 13, 93805000-93805999bps	GPC6	0.402806	1	2
Chromosome 22, 40790000-40790999bps	SLC25A17	0.402806	1	2
Chromosome 9, 125695000-125695999bps	MAPKAP1	0.402806	1	2
Chromosome 19, 14434000-14434999bps	PKN1	0.402806	1	2
Chromosome 8, 29942000-29942999bps	FAM183CP	0.402806	1	2
Chromosome 12, 116123000-116123999bps	MED13L	0.402806	1	2
Chromosome 3, 150559000-150559999bps	EIF2A	0.402806	1	2
Chromosome 7, 39352000-39352999bps	POU6F2	0.402806	1	2
Chromosome 10, 1342000-1342999bps	ADARB2	0.402806	1	2
Chromosome 12, 123493000-123493999bps	RILPL1	0.402806	1	2
Chromosome 1, 92785000-92785999bps	EVI5	0.402806	1	2
Chromosome 6, 111603000-111603999bps	TRAF3IP2	0.402806	1	2
Chromosome 1, 150009000-150009999bps	OTUD7B	0.402806	1	2
Chromosome 16, 88010000-88010999bps	BANP	0.402806	1	2
Chromosome 3, 120678000-120678999bps	HGD	0.402806	1	2
Chromosome 12, 79080000-79080999bps	SYT1	0.402806	1	2
Chromosome 3, 159732000-159732999bps	IQCJ-SCHIP1, SCHIP1	0.402806	1	2
Chromosome 11, 66619000-66619999bps	RBM14-RBM4, RBM14	0.402806	1	2
Chromosome 22, 47072000-47072999bps	TBC1D22A	0.402806	1	2
Chromosome 11, 67267000-67267999bps	ADRBK1	0.402806	1	2
Chromosome 11, 62544000-62544999bps	AHNAK	0.402806	1	2
Chromosome 12, 26729000-26729999bps	ITPR2	0.402806	1	2
Chromosome 3, 62071000-62071999bps	PTPRG	0.402806	1	2
Chromosome 10, 6787000-6787999bps	LINC00707	0.402806	1	2
Chromosome 3, 12300000-12300999bps	PPARG	0.402806	1	2
Chromosome 7, 116863000-116863999bps	CAPZA2	0.402806	1	2
Chromosome 2, 39305000-39305999bps	MAP4K3	0.402806	1	2
Chromosome 4, 6972000-6972999bps	TBC1D14	0.402806	1	2
Chromosome 6, 41965000-41965999bps	CCND3	0.402806	1	2
Chromosome X, 92269000-92269999bps	PCDH11X	0.402806	1	2
Chromosome 12, 106109000-106109999bps	NUAK1	0.402806	1	2
Chromosome 10, 22322000-22322999bps	BMI1, COMMD3-BMI1	0.402806	1	2
Chromosome 15, 76940000-76940999bps	RCN2	0.402806	1	2
Chromosome 8, 92098000-92098999bps	RUNX1T1	0.402806	1	2
Chromosome 10, 101495000-101495999bps	BTRC	0.402806	1	2
Chromosome 9, 72528000-72528999bps	TMC1	0.402806	1	2
Chromosome 15, 73169000-73169999bps	NEO1	0.402806	1	2
Chromosome 11, 8867000-8867999bps	ST5	0.402806	1	2
Chromosome 11, 12317000-12317999bps	MICALCL	0.402806	1	2
Chromosome 3, 50737000-50737999bps	DOCK3	0.402806	1	2
Chromosome 1, 166875000-166875999bps	TADA1	0.402806	1	2
Chromosome 2, 191844000-191844999bps	SDPR	0.402806	1	2
Chromosome 4, 41145000-41145999bps	APBB2	0.402806	1	2
Chromosome 4, 138892000-138892999bps	LOC105377448	0.402806	1	2
Chromosome 1, 41240000-41240999bps	SCMH1	0.402806	1	2
Chromosome 3, 71537000-71537999bps	FOXP1	0.402806	1	2
Chromosome 7, 129226000-129226999bps	AHCYL2	0.402806	1	2
Chromosome 1, 121555000-121555999bps	EMBP1	0.402806	1	2
Chromosome 5, 16746000-16746999bps	MYO10	0.402806	1	2
Chromosome 3, 40183000-40183999bps	MYRIP, EIF1B-AS1	0.402806	1	2
Chromosome 9, 96344000-96344999bps	SLC35D2	0.402806	1	2
Chromosome X, 65668000-65668999bps	MSN	0.402806	1	2
Chromosome 17, 5284000-5284999bps	RABEP1	0.402806	1	2
Chromosome 12, 52025000-52025999bps	NR4A1	0.402806	1	2
Chromosome 11, 85152000-85152999bps	DLG2	0.402806	1	2
Chromosome X, 24630000-24630999bps	PCYT1B	0.402806	1	2
Chromosome 22, 28443000-28443999bps	TTC28	0.402806	1	2
Chromosome 1, 93123000-93123999bps	MTF2	0.402806	1	2
Chromosome 18, 42562000-42562999bps	LINC00907	0.402806	1	2
Chromosome 5, 156450000-156450999bps	SGCD	0.402806	1	2
Chromosome 3, 78908000-78908999bps	ROBO1	0.402806	1	2
Chromosome 15, 44429000-44429999bps	CTDSPL2	0.402806	1	2
Chromosome 2, 85163000-85163999bps	TCF7L1	0.402806	1	2
Chromosome 9, 69122000-69122999bps	TJP2	0.402806	1	2
Chromosome 20, 9113000-9113999bps	PLCB4	0.402806	1	2
Chromosome 15, 64988000-64988999bps	SPG21	0.402806	1	2
Chromosome 8, 74660000-74660999bps	MIR2052HG	0.402806	1	2
Chromosome 3, 186932000-186932999bps	ST6GAL1	0.402806	1	2
Chromosome 6, 108633000-108633999bps	FOXO3	0.402806	1	2
Chromosome 17, 31162000-31162999bps	NF1	0.402806	1	2
Chromosome 6, 144646000-144646999bps	UTRN	0.402806	1	2
Chromosome 12, 39876000-39876999bps	SLC2A13	0.402806	1	2
Chromosome 1, 205355000-205355999bps	KLHDC8A	0.402806	1	2
Chromosome 1, 94936000-94936999bps	LOC729970	0.402806	1	2
Chromosome 11, 78349000-78349999bps	GAB2	0.402806	1	2
Chromosome 10, 91221000-91221999bps	PCGF5	0.402806	1	2
Chromosome 15, 27398000-27398999bps	GABRG3	0.402806	1	2
Chromosome 10, 74306000-74306999bps	ADK	0.402806	1	2
Chromosome 9, 97984000-97984999bps	ANP32B	0.402806	1	2
Chromosome 11, 85156000-85156999bps	DLG2	0.402806	1	2
Chromosome 4, 41438000-41438999bps	LIMCH1	0.402806	1	2
Chromosome 2, 177528000-177528999bps	AGPS	0.402806	1	2
Chromosome 3, 149005000-149005999bps	GYG1	0.402806	1	2
Chromosome 16, 20866000-20866999bps	DCUN1D3	0.402806	1	2
Chromosome 1, 7535000-7535999bps	CAMTA1	0.402806	1	2
Chromosome 9, 5543000-5543999bps	PDCD1LG2	0.402806	1	2
Chromosome 5, 179700000-179700999bps	CANX	0.402806	1	2
Chromosome 17, 15946000-15946999bps	ADORA2B	0.402806	1	2
Chromosome 3, 124558000-124558999bps	KALRN	0.402806	1	2
Chromosome 5, 76427000-76427999bps	IQGAP2	0.402806	1	2
Chromosome 7, 96218000-96218999bps	SLC25A13	0.402806	1	2
Chromosome 3, 6771000-6771999bps	GRM7-AS3	0.402806	1	2
Chromosome 11, 5691000-5691999bps	TRIM22	0.402806	1	2
Chromosome 3, 114588000-114588999bps	ZBTB20	0.402806	1	2
Chromosome 10, 68902000-68902999bps	DDX50	0.402806	1	2
Chromosome 13, 66406000-66406999bps	PCDH9	0.402806	1	2
Chromosome 7, 97118000-97118999bps	SDHAF3	0.402806	1	2
Chromosome 12, 116760000-116760999bps	RNFT2	0.402806	1	2
Chromosome 3, 13651000-13651999bps	LINC00620	0.402806	1	2
Chromosome 12, 63851000-63851999bps	SRGAP1	0.402806	1	2
Chromosome 15, 71373000-71373999bps	THSD4	0.402806	1	2
Chromosome 13, 48532000-48532999bps	RCBTB2	0.402806	1	2
Chromosome 11, 8870000-8870999bps	ST5	0.402806	1	2
Chromosome 10, 66891000-66891999bps	CTNNA3	0.402806	1	2
Chromosome 20, 49701000-49701999bps	B4GALT5	0.402806	1	2
Chromosome 19, 2541000-2541999bps	GNG7	0.402806	1	2
Chromosome 22, 23849000-23849999bps	GSTTP2	0.402806	1	2
Chromosome 3, 52415000-52415999bps	PHF7	0.402806	1	2
Chromosome 7, 73520000-73520999bps	BAZ1B	0.402806	1	2
Chromosome 9, 28467000-28467999bps	LINGO2	0.402806	1	2
Chromosome 11, 46116000-46116999bps	PHF21A	0.402806	1	2
Chromosome 8, 117839000-117839999bps	EXT1	0.402806	1	2
Chromosome 18, 13022000-13022999bps	CEP192	0.402806	1	2
Chromosome 4, 55854000-55854999bps	EXOC1	0.402806	1	2
Chromosome 21, 31129000-31129999bps	TIAM1	0.402806	1	2
Chromosome 4, 78777000-78777999bps	BMP2K	0.402806	1	2
Chromosome 3, 77281000-77281999bps	ROBO2	0.402806	1	2
Chromosome 1, 204074000-204074999bps	SOX13	0.402806	1	2
Chromosome 7, 158236000-158236999bps	PTPRN2	0.402806	1	2
Chromosome 5, 88875000-88875999bps	MEF2C	0.402806	1	2
Chromosome 7, 18420000-18420999bps	HDAC9	0.402806	1	2
Chromosome 1, 24771000-24771999bps	CLIC4	0.402806	1	2
Chromosome 1, 87336000-87336999bps	LMO4	0.402806	1	2
Chromosome 16, 53294000-53294999bps	CHD9	0.402806	1	2
Chromosome 3, 120417000-120417999bps	FSTL1	0.402806	1	2
Chromosome 6, 55218000-55218999bps	HCRTR2	0.402806	1	2
Chromosome 15, 49044000-49044999bps	SECISBP2L	0.402806	1	2
Chromosome 11, 85346000-85346999bps	DLG2	0.402806	1	2
Chromosome 15, 83512000-83512999bps	SH3GL3	0.402806	1	2
Chromosome 4, 150228000-150228999bps	DCLK2	0.402806	1	2
Chromosome 8, 26579000-26579999bps	DPYSL2	0.402806	1	2
Chromosome 3, 50840000-50840999bps	DOCK3	0.402806	1	2
Chromosome 6, 161434000-161434999bps	PARK2	0.402806	1	2
Chromosome 20, 47724000-47724999bps	SULF2	0.402806	1	2
Chromosome 2, 237861000-237861999bps	RAMP1	0.402806	1	2
Chromosome 5, 125273000-125273999bps	LOC101927421	0.402806	1	2
Chromosome 16, 53693000-53693999bps	RPGRIP1L	0.402806	1	2
Chromosome 17, 81576000-81576999bps	NPLOC4	0.402806	1	2
Chromosome 2, 174868000-174868999bps	CHN1	0.402806	1	2
Chromosome 8, 84875000-84875999bps	RALYL	0.402806	1	2
Chromosome 11, 48109000-48109999bps	PTPRJ	0.402806	1	2
Chromosome 2, 231365000-231365999bps	ARMC9	0.402806	1	2
Chromosome 11, 67195000-67195999bps	KDM2A	0.402806	1	2
Chromosome 4, 113755000-113755999bps	CAMK2D	0.402806	1	2
Chromosome 10, 77801000-77801999bps	DLG5	0.402806	1	2
Chromosome 11, 96280000-96280999bps	MAML2	0.402806	1	2
Chromosome 14, 80845000-80845999bps	CEP128	0.402806	1	2
Chromosome 17, 59515000-59515999bps	LINC01476	0.402806	1	2
Chromosome 2, 168484000-168484999bps	CERS6	0.402806	1	2
Chromosome 7, 88884000-88884999bps	ZNF804B	0.402806	1	2
Chromosome 7, 42224000-42224999bps	GLI3	0.402806	1	2
Chromosome 13, 113217000-113217999bps	CUL4A	0.402806	1	2
Chromosome 10, 94042000-94042999bps	PLCE1	0.402806	1	2
Chromosome 2, 86526000-86526999bps	CHMP3, RNF103-CHMP3	0.402806	1	2
Chromosome 3, 61700000-61700999bps	PTPRG	0.402806	1	2
Chromosome 3, 181607000-181607999bps	SOX2-OT	0.402806	1	2
Chromosome 3, 71057000-71057999bps	FOXP1	0.402806	1	2
Chromosome 4, 183213000-183213999bps	WWC2	0.402806	1	2
Chromosome 7, 18498000-18498999bps	HDAC9	0.402806	1	2
Chromosome 9, 71946000-71946999bps	C9orf85	0.402806	1	2
Chromosome 3, 78894000-78894999bps	ROBO1	0.402806	1	2
Chromosome 17, 59783000-59783999bps	VMP1	0.402806	1	2
Chromosome 18, 55582000-55582999bps	TCF4	0.402806	1	2
Chromosome 16, 20890000-20890999bps	DCUN1D3	0.402806	1	2
Chromosome 8, 108444000-108444999bps	EMC2	0.402806	1	2
Chromosome 12, 23760000-23760999bps	SOX5	0.402806	1	2
Chromosome 8, 122825000-122825999bps	ZHX2	0.402806	1	2
Chromosome X, 17740000-17740999bps	SCML1	0.402806	1	2
Chromosome 10, 24685000-24685999bps	ARHGAP21	0.402806	1	2
Chromosome 6, 75348000-75348999bps	FILIP1	0.402806	1	2
Chromosome 8, 68652000-68652999bps	C8orf34	0.402806	1	2
Chromosome 8, 3145000-3145999bps	CSMD1	0.402806	1	2
Chromosome 12, 32115000-32115999bps	BICD1	0.402806	1	2
Chromosome X, 11612000-11612999bps	ARHGAP6	0.402806	1	2
Chromosome 14, 29809000-29809999bps	PRKD1	0.402806	1	2
Chromosome 11, 20719000-20719999bps	NELL1	0.402806	1	2
Chromosome 17, 33345000-33345999bps	ASIC2	0.402806	1	2
Chromosome 5, 16853000-16853999bps	MYO10	0.402806	1	2
Chromosome 10, 72173000-72173999bps	ASCC1	0.402806	1	2
Chromosome 3, 25432000-25432999bps	RARB	0.402806	1	2
Chromosome 15, 67680000-67680999bps	MAP2K5	0.402806	1	2
Chromosome 12, 121295000-121295999bps	CAMKK2	0.402806	1	2
Chromosome 10, 61975000-61975999bps	ARID5B	0.402806	1	2
Chromosome 9, 72551000-72551999bps	TMC1	0.402806	1	2
Chromosome 17, 4843000-4843999bps	MINK1	0.402806	1	2
Chromosome 21, 33817000-33817999bps	ITSN1	0.402806	1	2
Chromosome 21, 31173000-31173999bps	TIAM1	0.402806	1	2
Chromosome 17, 45942000-45942999bps	MAPT	0.402806	1	2
Chromosome X, 10016000-10016999bps	WWC3	0.402806	1	2
Chromosome X, 14028000-14028999bps	GEMIN8	0.402806	1	2
Chromosome 11, 13434000-13434999bps	BTBD10	0.402806	1	2
Chromosome 9, 129497000-129497999bps	LINC00963	0.402806	1	2
Chromosome 16, 69312000-69312999bps	VPS4A	0.402806	1	2
Chromosome 19, 798000-798999bps	PTBP1	0.402806	1	2
Chromosome 9, 113956000-113956999bps	ZNF618	0.402806	1	2
Chromosome 8, 9693000-9693999bps	TNKS	0.402806	1	2
Chromosome 22, 50306000-50306999bps	PLXNB2	0.402806	1	2
Chromosome 17, 20899000-20899999bps	CCDC144NL-AS1	0.402806	1	2
Chromosome 7, 140899000-140899999bps	BRAF	0.402806	1	2
Chromosome 1, 7251000-7251999bps	CAMTA1	0.402806	1	2
Chromosome 14, 103029000-103029999bps	CDC42BPB	0.402806	1	2
Chromosome 15, 64384000-64384999bps	KIAA0101	0.402806	1	2
Chromosome 5, 118372000-118372999bps	HRAT56	0.402806	1	2
Chromosome 3, 108835000-108835999bps	TRAT1	0.402806	1	2
Chromosome 11, 85526000-85526999bps	DLG2	0.402806	1	2
Chromosome 1, 98676000-98676999bps	SNX7	0.402806	1	2
Chromosome 11, 10014000-10014999bps	SBF2	0.402806	1	2
Chromosome 1, 75530000-75530999bps	SLC44A5	0.402806	1	2
Chromosome 6, 33426000-33426999bps	SYNGAP1	0.402806	1	2
Chromosome 7, 80630000-80630999bps	CD36	0.402806	1	2
Chromosome 22, 39531000-39531999bps	RPS19BP1	0.402806	1	2
Chromosome 18, 36481000-36481999bps	FHOD3	0.402806	1	2
Chromosome 1, 66598000-66598999bps	SGIP1	0.402806	1	2
Chromosome 12, 83045000-83045999bps	TMTC2	0.402806	1	2
Chromosome 12, 113965000-113965999bps	RBM19	0.402806	1	2
Chromosome 11, 28141000-28141999bps	METTL15	0.402806	1	2
Chromosome 14, 99246000-99246999bps	BCL11B	0.402806	1	2
Chromosome 7, 39005000-39005999bps	POU6F2	0.402806	1	2
Chromosome 12, 65119000-65119999bps	WIF1	0.402806	1	2
Chromosome 18, 35050000-35050999bps	MAPRE2	0.402806	1	2
Chromosome 22, 28885000-28885999bps	ZNRF3	0.402806	1	2
Chromosome 21, 16284000-16284999bps	MIR99AHG	0.402806	1	2
Chromosome 9, 16596000-16596999bps	BNC2	0.402806	1	2
Chromosome 3, 79297000-79297999bps	ROBO1	0.402806	1	2
Chromosome 11, 108925000-108925999bps	DDX10	0.402806	1	2
Chromosome 9, 13220000-13220999bps	MPDZ	0.402806	1	2
Chromosome 4, 36139000-36139999bps	ARAP2	0.402806	1	2
Chromosome 22, 37747000-37747999bps	TRIOBP, MIR5096	0.402806	1	2
Chromosome 3, 173904000-173904999bps	NLGN1	0.402806	1	2
Chromosome 6, 112290000-112290999bps	LOC101927640	0.402806	1	2
Chromosome 1, 243722000-243722999bps	AKT3	0.402806	1	2
Chromosome 12, 79295000-79295999bps	SYT1	0.402806	1	2
Chromosome 14, 39169000-39169999bps	TRAPPC6B	0.402806	1	2
Chromosome 1, 64494000-64494999bps	CACHD1	0.402806	1	2
Chromosome 7, 107170000-107170999bps	HBP1	0.402806	1	2
Chromosome 4, 41080000-41080999bps	APBB2	0.402806	1	2
Chromosome 7, 120716000-120716999bps	KCND2	0.402806	1	2
Chromosome 6, 138524000-138524999bps	NHSL1	0.402806	1	2
Chromosome 3, 114645000-114645999bps	ZBTB20	0.402806	1	2
Chromosome 11, 12331000-12331999bps	MICALCL	0.402806	1	2
Chromosome 3, 50859000-50859999bps	DOCK3	0.402806	1	2
Chromosome 3, 130895000-130895999bps	ATP2C1	0.402806	1	2
Chromosome 22, 23080000-23080999bps	RSPH14, GNAZ	0.402806	1	2
Chromosome 3, 159762000-159762999bps	IQCJ-SCHIP1, SCHIP1	0.402806	1	2
Chromosome 11, 27212000-27212999bps	BBOX1-AS1	0.402806	1	2
Chromosome 11, 12826000-12826999bps	TEAD1	0.402806	1	2
Chromosome 13, 35091000-35091999bps	NBEA	0.402806	1	2
Chromosome 18, 810000-810999bps	YES1	0.402806	1	2
Chromosome 9, 97921000-97921999bps	TRMO	0.402806	1	2
Chromosome 2, 141114000-141114999bps	LRP1B	0.402806	1	2
Chromosome 17, 35085000-35085999bps	RAD51L3-RFFL, RFFL	0.402806	1	2
Chromosome 3, 77315000-77315999bps	ROBO2	0.402806	1	2
Chromosome 3, 140394000-140394999bps	CLSTN2	0.402806	1	2
Chromosome 18, 78985000-78985999bps	SALL3	0.402806	1	2
Chromosome 1, 71862000-71862999bps	NEGR1	0.402806	1	2
Chromosome 12, 53009000-53009999bps	EIF4B	0.402806	1	2
Chromosome 9, 125881000-125881999bps	PBX3	0.402806	1	2
Chromosome X, 46838000-46838999bps	RP2	0.402806	1	2
Chromosome 19, 52734000-52734999bps	ZNF611	0.402806	1	2
Chromosome 10, 60494000-60494999bps	ANK3	0.402806	1	2
Chromosome 9, 37591000-37591999bps	TOMM5	0.402806	1	2
Chromosome 6, 5215000-5215999bps	LYRM4, LYRM4-AS1	0.402806	1	2
Chromosome 5, 80192000-80192999bps	SERINC5	0.402806	1	2
Chromosome 7, 30322000-30322999bps	ZNRF2	0.402806	1	2
Chromosome 9, 126375000-126375999bps	MVB12B	0.402806	1	2
Chromosome 9, 77182000-77182999bps	VPS13A	0.402806	1	2
Chromosome X, 111175000-111175999bps	PAK3	0.402806	1	2
Chromosome 3, 114665000-114665999bps	ZBTB20	0.402806	1	2
Chromosome 12, 14393000-14393999bps	ATF7IP	0.402806	1	2
Chromosome 18, 34660000-34660999bps	DTNA	0.402806	1	2
Chromosome 4, 184343000-184343999bps	LOC728175	0.402806	1	2
Chromosome 9, 126867000-126867999bps	ZBTB34	0.402806	1	2
Chromosome 22, 26554000-26554999bps	TPST2	0.402806	1	2
Chromosome 3, 140423000-140423999bps	CLSTN2	0.402806	1	2
Chromosome 11, 63604000-63604999bps	PLA2G16	0.402806	1	2
Chromosome 14, 45149000-45149999bps	FANCM	0.402806	1	2
Chromosome 4, 93659000-93659999bps	GRID2	0.402806	1	2
Chromosome 2, 14331000-14331999bps	LINC00276	0.402806	1	2
Chromosome 9, 3508000-3508999bps	RFX3	0.402806	1	2
Chromosome 12, 6725000-6725999bps	COPS7A	0.402806	1	2
Chromosome 7, 82381000-82381999bps	CACNA2D1	0.402806	1	2
Chromosome 15, 67149000-67149999bps	SMAD3	0.402806	1	2
Chromosome 5, 36879000-36879999bps	NIPBL	0.402806	1	2
Chromosome 8, 18974000-18974999bps	PSD3	0.402806	1	2
Chromosome 4, 153269000-153269999bps	TRIM2	0.402806	1	2
Chromosome 8, 693000-693999bps	ERICH1	0.402806	1	2
Chromosome 5, 72301000-72301999bps	MRPS27	0.402806	1	2
Chromosome 21, 26940000-26940999bps	ADAMTS5	0.402806	1	2
Chromosome 12, 52175000-52175999bps	KRT80	0.402806	1	2
Chromosome 18, 76492000-76492999bps	ZNF516	0.402806	1	2
Chromosome 3, 114699000-114699999bps	ZBTB20	0.402806	1	2
Chromosome 15, 75447000-75447999bps	SIN3A	0.402806	1	2
Chromosome 4, 150105000-150105999bps	DCLK2	0.402806	1	2
Chromosome 10, 30436000-30436999bps	MAP3K8	0.402806	1	2
Chromosome 7, 82276000-82276999bps	CACNA2D1	0.402806	1	2
Chromosome X, 47014000-47014999bps	JADE3	0.402806	1	2
Chromosome 12, 53675000-53675999bps	ATP5G2	0.402806	16	8
Chromosome 19, 16078000-16078999bps	TPM4	0.402806	8	5
Chromosome 10, 74576000-74576999bps	ADK	0.402806	8	5
Chromosome 9, 72728000-72728999bps	TMC1	0.402806	8	5
Chromosome 15, 74783000-74783999bps	CSK	0.402806	8	5
Chromosome 3, 78876000-78876999bps	ROBO1	0.402806	8	5
Chromosome 11, 46978000-46978999bps	C11orf49	0.402806	8	5
Chromosome 2, 170215000-170215999bps	MYO3B	0.402806	8	5
Chromosome 15, 71362000-71362999bps	THSD4	0.402806	11	6
Chromosome 10, 33293000-33293999bps	NRP1	0.402806	11	6
Chromosome 3, 170869000-170869999bps	RPL22L1	0.402806	14	7
Chromosome 17, 978000-978999bps	NXN	0.402806	14	7
Chromosome 15, 66355000-66355999bps	TIPIN	0.402806	6	4
Chromosome 8, 64726000-64726999bps	CYP7B1	0.402806	6	4
Chromosome 19, 38313000-38313999bps	YIF1B	0.402806	6	4
Chromosome 7, 18362000-18362999bps	HDAC9	0.402806	6	4
Chromosome 9, 34467000-34467999bps	DNAI1	0.402806	6	4
Chromosome 21, 33686000-33686999bps	ITSN1	0.402806	6	4
Chromosome 22, 17198000-17198999bps	CECR1	0.402806	6	4
Chromosome 19, 45717000-45717999bps	FBXO46	0.402806	6	4
Chromosome 12, 93700000-93700999bps	CRADD	0.402806	6	4
Chromosome 6, 53527000-53527999bps	GCLC	0.402806	6	4
Chromosome 12, 86775000-86775999bps	MGAT4C	0.402806	6	4
Chromosome 3, 114153000-114153999bps	DRD3	0.402806	6	4
Chromosome 6, 41788000-41788999bps	TOMM6	0.402806	6	4
Chromosome 17, 67365000-67365999bps	PSMD12	0.402806	6	4
Chromosome 10, 125155000-125155999bps	CTBP2	0.402806	6	4
Chromosome 16, 66695000-66695999bps	CMTM4	0.402806	6	4
Chromosome 10, 92849000-92849999bps	EXOC6	0.402806	20	9
Chromosome 7, 103879000-103879999bps	RELN	0.402806	20	9
Chromosome 12, 122499000-122499999bps	ZCCHC8	0.402806	9	5
Chromosome 14, 23008000-23008999bps	C14orf93	0.402806	9	5
Chromosome 12, 122872000-122872999bps	VPS37B	0.402806	9	5
[truncated: 13,665 more rows]

## Sheet: WNT pos. reg. high str. upstr.
WNT positive regulator high stringency screen upstream insertion enrichment analysis
[truncated: 5,172 more rows]

[truncated: 1 more sheets: WNT pos. reg. high str. inactv.]
